# Supplementary material for: Epigenetic Treatment Alters Immune-Related Gene Signatures to Increase the Sensitivity of Anti PD-L1 Drugs
Source: Cancers (Basel). 2025 Jul 23;17(15):2431. doi: 10.3390/cancers17152431 (PMC12345851; doi:10.3390/cancers17152431)
Supplement: Supplementary file 1 [file cancers-17-02431-s001.zip]

Archive with 3 entries (3 files):
- supple figure 1 and 2A2B.pdf
- Supplementary Table 1.xlsx
- Supplementary Table 2.xlsx
