# Supplementary material for: Epigenetic Treatment Alters Immune-Related Gene Signatures to Increase the Sensitivity of Anti PD-L1 Drugs
Source: Cancers (Basel). 2025 Jul 23;17(15):2431. doi: 10.3390/cancers17152431 (PMC12345851; doi:10.3390/cancers17152431)
Supplement: Supplementary file 1 [file cancers-17-02431-s001.zip › Supplementary Table 1.xlsx]

## Sheet: Sheet1
symbol	gene names	ordered by t statistic- high to low
FLJ20021	uncharacterized LOC90024	RNA gene, afiliated with the ncRNA class
USB1	U6 snRNA biogenesis 1	gene unknow function, mutations associated with poikiloderma and neutropenia- low neotrophil count
SLC27A1	solute carrier family 27 (fatty acid transporter) member 1	involved in transport of glucose bile salt…. Translocation of long chain fatty acids across plasma membrane
MKNK1	MAP kinase interacting serine/threonine kinase 1	encodes a Ser/Thr protein kinase that interacts with, and is activated by ERK1 and p38 mitogen-activated protein kinases, and thus may play a role in the response to environmental stress and cytokines, Among its related pathways are Type I Interferon Signaling Pathways and Signaling mediated by p38-alpha and p38-beta. responsible for phosphorylation of the eukaryotic initiation factor, eIF4E- tra…
MICA	MHC class I polypeptide-related sequence A	encodes the highly polymorphic major histocompatability complex class I chain-related protein A, protein product is expressed on the cell surface, protein functions as a stress-induced antigen that is broadly recognized by intestinal epithelial gamma delta T cells. Variations in this gene have been associated with susceptibility to psoriasis 1 and psoriatic arthritis, and the shedding of MICA-rel…
ANG	angiogenin ribonuclease RNase A family 5	protein encoded by this gene is an exceedingly potent mediator of new blood vessel formation, hydrolyzes cellular tRNAs resulting in decreased protein synthesis, he mature peptide has antimicrobial activity against some bacteria and fungi, including S. pneumoniae and C. albicans , mRNA expression and ANG protein concentrations in serum are increased during the inflammatory response
SMARCD3	SWI/SNF related matrix associated actin dependent regulator of chromatin subfamily d member 3	rotein encoded by this gene is a member of the SWI/SNF family of proteins, helicase and ATPase activities and which are thought to regulate transcription of certain genes by altering the chromatin structure around those genes, arge ATP-dependent chromatin remodeling complex SNF/SWI
GLDC	glycine dehydrogenase (decarboxylating)	Degradation of glycine, mitochondrial protein components: P protein, which binds to glycine and enables the methylamine group from glycine to be transferred, Defects in this gene are a cause of nonketotic hyperglycinemia, related pathways include glyoxylate metabolsim and glycine geradation and viral mRNA translation
RAB24	RAB24 member RAS oncogene family	RAB24 is a small GTPase of the Rab subfamily of Ras-related proteins that regulate intracellular protein trafficking,Among its related pathways are Innate Immune System and RAB geranylgeranylation, role in autophagy, cancer ataxia and TB
PSAP	prosaposin	highly conserved preproprotein that is proteolytically processed to generate four main cleavage products including saposins A, B, C, and D. Diseases associated with PSAP include Gaucher Disease, Atypical and Combined Sap Deficiency. Among its related pathways are Peptide ligand-binding receptors and Innate Immune System. saposins help lysosomal enzymes break down fatty substances called sphingoli…
CORO1A	coronin actin binding protein 1A	this gene encodes a member of the WD repeat protein family which are involved in a variety of cellular processes, including cell cycle progression, signal transduction, apoptosis, and gene regulation. seases associated with CORO1A include Immunodeficiency 8 and Coronin-1A Deficiency
ADAP2	ArfGAP with dual PH domains 2	this gene binds beta-tubulin and increases the stability of microtubules. may be able to block the entry of some RNA viruses. a its related pathways are B Cell Receptor Signaling Pathway, gene upregulated by type I IFN treatment in a STAT1-dependent manner.
KDELC1	KDEL (Lys-Asp-Glu-Leu) containing 1	encodes a protein product localized to the lumen of the endoplasmic reticulum
HDAC3	histone deacetylase 3	istone deacetylase activity and represses transcription when tethered to a promoter. iseases associated with HDAC3 include Alzheimer Disease 16 and Nonsyndromic Deafness
TMEM256	transmembrane protein 256	Diseases associated with TMEM256 include Meckel Syndrome 1
DNAAF3	dynein axonemal assembly factor 3	gene is required for the assembly of axonemal inner and outer dynein arms and plays a role in assembling dynein complexes for transport into cilia, Diseases associated with DNAAF3 include Ciliary Dyskinesia, Primary, 2 and Ciliary Dyskinesia, Primary, 1
KIAA1467	KIAA1467	uncharacterized?
SCAMP5	secretory carrier membrane protein 5	required for the calcium-dependent exocytosis of signal sequence-containing cytokines such as CCL5, widely distributed integral membrane molecules implicated in regulating vesicular transport, potential molecular mechanism linking SCAMPs with the SNARE molecules-which mediate vesicele fusion
IFT20	intraflagellar transport 20	involved in ciliary process assembly, involved in autophagy, forms part of a complex involved in trafficking of proteins from the Golgi body, including recycling of immune signalling components , unexpected role of IFT proteins in immune synapse assembly and intracellular membrane trafficking in T lymphocytes (as they are found in hemeopeotic cells that lack cilia)
RHOC	ras homolog family member C	member of the Rho family of small GTPases, which cycle between inactive GDP-bound and active GTP-bound states and function as molecular switches in signal transduction cascades, ho proteins promote reorganization of the actin cytoskeleton and regulate cell shape, attachment, and motility, verexpression of this gene is associated with tumor cell proliferation and metastasis.
FAM57B	family with sequence similarity 57 member B	transmembrane protein, which may be a likely target of peroxisome proliferator-activated receptor gamma (PPAR-gamma). The product of the orthologous gene in mouse is related to obesity.
ZMAT5	zinc finger matrin-type 5	mong its related pathways are Gene Expression and mRNA Splicing
ATP6V0A1	ATPase H+ transporting lysosomal V0 subunit a1	a component of vacuolar ATPase (V-ATPase), a multisubunit enzyme that mediates acidification of eukaryotic intracellular organelles, Among its related pathways are Insulin receptor recycling and Transport of glucose and other sugars, bile salts and organic acids, metal ions and amine compounds.
SH3GL3	SH3-domain GRB2-like 3	Diseases associated with SH3GL3 include Huntington Disease, Among its related pathways are HIV Life Cycle and MET promotes cell motility.
FKBP1B	FKBP prolyl isomerase 1B	member of the immunophilin protein family, which play a role in immunoregulation and basic cellular processes involving protein folding and trafficking, Its physiological role is thought to be in excitation-contraction coupling in cardiac muscle, Has the potential to contribute to the immunosuppressive and toxic effects of FK506 and rapamycin
HADHB	hydroxyacyl-CoA dehydrogenase/3-ketoacyl-CoA thiolase/enoyl-CoA hydratase (trifunctional protein) beta subunit	encodes the beta subunit of the mitochondrial trifunctional protein, which catalyzes the last three steps of mitochondrial beta-oxidation of long chain fatty acids.m utations in this gene result in trifunctional protein deficiency
POLR3GL	polymerase (RNA) III (DNA directed) polypeptide G (32kD)-like	Among its related pathways are Innate Immune System and RNA Polymerase III Transcription Initiation, Plays a key role in sensing and limiting infection by intracellular bacteria and DNA viruses. Acts as nuclear and cytosolic DNA sensor involved in innate immune response. Can sense non-self dsDNA that serves as template for transcription into dsRNA. The non-self RNA polymerase III transcripts, suc…
2017-03-02	membrane-associated ring finger (C3HC4) 2 E3 ubiquitin protein ligase	member of the MARCH family of membrane-bound E3 ubiquitin ligases, Diseases associated with MARCH2 include Extragonadal Nonseminomatous Germ Cell Tumor and Extragonadal Germ Cell Cancer.
MICU1	mitochondrial calcium uptake 1	ncodes an essential regulator of mitochondrial Ca2+ uptake under basal conditions. seases associated with MICU1 include Myopathy With Extrapyramidal Signs and Fish Allergy. Among its related pathways are Ca, cAMP and Lipid Signaling. erves as a molecular gatekeeper preventing calcium overload
BLVRA	biliverdin reductase A	belongs to the biliverdin reductase family, members of which catalyze the conversion of biliverdin to bilirubin in the presence of NADPH or NADH. iseases associated with BLVRA include Hyperbiliverdinemia and Petroclival Meningioma. Among its related pathways are Porphyrin and chlorophyll metabolism and IL-10 Pathway.
ITFG3	integrin alpha FG-GAP repeat containing 3	Single-pass type II membrane protein, ???
EXT2	exostosin glycosyltransferase 2	encodes one of two glycosyltransferases involved in the chain elongation step of heparan sulfate biosynthesis, Mutations in this gene cause the type II form of multiple exostoses, Among its related pathways are Mesodermal Commitment Pathway and Glycosaminoglycan metabolism., tumor suppressor function, may have roles in modulation of the hedgehog signaling pathway
ZMIZ2	zinc finger MIZ-type containing 2	members of a PIAS (see MIM 603566)-like family of proteins that interact with nuclear hormone receptors. ZMIZ2 interacts with androgen receptor (AR; MIM 313700) and enhances AR-mediated transcription, Among its related pathways are Regulation of Androgen receptor activity
TP53INP2	tumor protein p53 inducible nuclear protein 2	rotein encoded by this gene promotes autophagy and is essential for proper autophagosome formation and processing. In addition, the encoded protein can enhance rDNA transcription by helping in the assembly of the POLR1/RNA polymerase I preinitiation complex. Finally, this protein serves as a transcriptional activator for some genes
BBS9	Bardet-Biedl syndrome 9	This gene is downregulated by parathyroid hormone in osteoblastic cells, and therefore is thought to be involved in parathyroid hormone action in bones. The exact function of this gene has not yet been determined. Among its related pathways are Cargo trafficking to the periciliary membrane and Organelle biogenesis and maintenance
MIF4GD	MIF4G domain containing	gene encodes a protein which interacts with the N-terminus of the stem-loop binding protein (SLBP) and the 3' end of histone mRNA. This interaction facilitates the activation of histone mRNA translation. , Functions in replication-dependent translation of histone mRNAs
CYSTM1	cysteine-rich transmembrane module containing 1	Among its related pathways are Innate Immune System. Single pass membrane protein?
RPRML	reprimo-like	Single-pass membrane protein, RPRM gene family, is a tumor-suppressor gene involved in the regulation of the p53-mediated cell cycle arrest at G2/M. r. Hypermethylation of Reprimo can lead to its transcriptional repression, which may increase pathogenesis of some types of human cancers. Reprimo has been identified as a potential biomarker for early detection multiple cancers
RTN2	reticulon 2	gene belongs to the family of reticulon encoding genes. Reticulons are necessary for proper generation of tubular endoplasmic reticulum and likely play a role in intracellular vesicular transport., ndoplasmic reticulum membrane; Multi-pass membrane protein
GPRIN1	G protein regulated inducer of neurite outgrowth 1	Diseases associated with GPRIN1 include Pustulosis Of Palm And Sole and Psoriasis 14, Pustular. Among its related pathways are MECP2 and Associated Rett Syndrome. GO annotations related to this gene include phosphoprotein binding. May be involved in neurite outgrowth
LGMN	legumain	gene encodes a cysteine protease that has a strict specificity for hydrolysis of asparaginyl bonds. This enzyme may be involved in the processing of bacterial peptides and endogenous proteins for MHC class II presentation in the lysosomal/endosomal systems. Overexpression of this gene may be associated with the majority of solid tumor types, Among its related pathways are Innate Immune System and…
EYS	eyes shut homolog (Drosophila)	ene contains multiple epidermal growth factor (EGF)-like and LamG domains. The protein is expressed in the photoreceptor layer of the retina, and the gene is mutated in autosomal recessive retinitis pigmentosa.
NAGK	N-acetylglucosamine kinase	he encoded protein catalyzes the conversion of N-acetyl-D-glucosamine to N-acetyl-D-glucosamine 6-phosphate, and is the major mammalian enzyme which recovers amino sugars
HHLA3	HERV-H LTR-associating 3	Human endogenous retrovirus (HERV) sequences are repetitive elements, derived from ancient germline retroviral infections, that have increased in copy number by further rounds of infection, retrotransposition, and/or duplication. The function of this protein remains unknown but it may be involved in protein binding.
ETNK2	ethanolamine kinase 2,	this gene is a member of choline/ethanolamine kinase family which catalyzes the first step of phosphatidylethanolamine (PtdEtn) biosynthesis via the cytidine diphosphate (CDP) ethanolamine pathway, Among its related pathways are phosphatidylethanolamine biosynthesis II and Glycerophospholipid biosynthesis.
ESAM	endothelial cell adhesion molecule	Among its related pathways are Blood-Brain Barrier and Immune Cell Transmigration: VCAM-1/CD106 Signaling Pathways and Integrin Pathway, Cell membrane; Single-pass type I membrane protein. ESAM is predominantly expressed at endothelial junctions and on platelets, participating in the migration of neutrophils through the vessel wall by influencing endothelial cell contacts. It impacts vascular per…
CCDC184	coiled-coil domain containing 184	uncharacterized protein??
ARSA	arylsulfatase A	rotein encoded by this gene hydrolyzes cerebroside sulfate to cerebroside and sulfate. Defects in this gene lead to metachromatic leucodystrophy (MLD), a progressive demyelination disease which results in a variety of neurological symptoms and ultimately death. Among its related pathways are Innate Immune System and Sphingolipid metabolism.
PADI3	peptidyl arginine deiminase type III	eptidyl arginine deiminase family of enzymes, which catalyze the post-translational deimination of proteins by converting arginine residues into citrullines in the presence of calcium ions, he type III enzyme modulates hair structural proteins, such as filaggrin in the hair follicle and trichohyalin in the inner root sheath, during hair follicle formation. Together with the type I enzyme, this en…
SYT11	synaptotagmin XI	member of the synaptotagmin gene family and encodes a protein similar to other family members that are known calcium sensors and mediate calcium-dependent regulation of membrane trafficking in synaptic transmission. encoded protein is also a substrate for ubiquitin-E3-ligase parkin pathways are Chks in Checkpoint Regulation and Vesicle-mediated transport. Syt11 suppresses microglial activation un…
ITM2C	integral membrane protein 2C	GO annotations related to this gene include beta-amyloid binding Negative regulator of beta amyloid peptide production. May inhibit the processing of APP by blocking its access to alpha- and beta-secretase, ay play a role in TNF-induced cell death and neuronal differentiation location: Lysosome membrane; Single-pass type II membrane protein. Cell membrane; Single-pass type II membrane protein.
MPC2	mitochondrial pyruvate carrier 2	mong its related pathways are Pyruvate metabolism and Citric Acid (TCA) cycle and Glucose / Energy Metabolism location:Mitochondrion inner membrane; Multi-pass membrane protein.
DACT3	dishevelled-binding antagonist of beta-catenin 3	May be involved in regulation of intracellular signaling pathways during development. Specifically thought to play a role in canonical and/or non-canonical Wnt signaling pathways through interaction with DSH (Dishevelled) family proteins. Epigenetic regulator of wnt/beta catenin signaling in colorectal cancer and targer of histone modifications aberrant methylation associated with tumor progressi…
SIRT4	sirtuin 4	ember of the sirtuin family of proteins, functions of human sirtuins have not yet been determined; however, yeast sirtuin proteins are known to regulate epigenetic gene silencing and suppress recombination of rDNA. Studies suggest that the human sirtuins may function as intracellular regulatory proteins with mono-ADP-ribosyltransferase activity, mong its related pathways are DNA damage_NHEJ mecha…
FAM47B	family with sequence similarity 47 member B	function not known?
RNF122	ring finger protein 122	rotein contains a RING finger, a motif present in a variety of functionally distinct proteins and known to be involved in protein-protein and protein-DNA interactions. The encoded protein is localized to the endoplasmic reticulum and golgi apparatus, and may be associated with cell viability
TJP3	tight junction protein 3	gene plays a role in the linkage between the actin cytoskeleton and tight-junctions and also sequesters cyclin D1 at tight junctions during mitosis. Among its related pathways are Cytoskeleton remodeling Regulation of actin cytoskeleton by Rho GTPases and Development Slit-Robo signaling. location Cell membrane; Peripheral membrane protein;
RPS29	ribosomal protein S29	gene encodes a ribosomal protein that is a component of the 40S subunit and a member of the S14P family of ribosomal proteins, an enhance the tumor suppressor activity of Ras-related protein 1A (KREV1). It is located in the cytoplasm. Variable expression of this gene in colorectal cancers compared to adjacent normal tissues has been observed, Among its related pathways are Viral mRNA Translation …
PPM1J	protein phosphatase Mg2+/Mn2+ dependent 1J	ene encodes the serine/threonine protein phosphatase, Among its related pathways are Wnt Signaling Pathway and Pluripotency and Direct p53 effectors
ERRFI1	ERBB receptor feedback inhibitor 1	cytoplasmic protein whose expression is upregulated with cell growth, seases associated with ERRFI1 include Progesterone Resistance and Endometrial Disease. Among its related pathways are Glioma and EGF/EGFR Signaling Pathway.
PRAF2	PRA1 domain family member 2	diseases associated with PRAF2 include Neuroblastoma. be involved in ER/Golgi transport and vesicular traffic. Plays a proapoptic role in cerulenin-induced neuroblastoma apoptosis
HN1	hematological and neurological expressed 1	seases associated with JPT1 include Testicular Leukemia. Among its related pathways are Apoptosis Modulation and Signaling. identified a novel cancer/testis antigen, KM-HN-1, which elicited humoral immune responses in patients with various types of cancer. Furthermore, KM-HN-1-specific CTLs could be generated from both healthy donors and cancer patients, which indicated that KM-HN-1 can be a cand…
DNAJB2	DnaJ (Hsp40) homolog subfamily B member 2	ne is almost exclusively expressed in the brain, mainly in the neuronal layers. It encodes a protein that shows sequence similarity to bacterial DnaJ protein and the yeast homologs. In bacteria, this protein is implicated in protein folding and protein complex dissociation. Diseases associated with DNAJB2 include Spinal Muscular Atrophy, Distal, Autosomal Recessive, 5 and Charcot-Marie-Tooth Dise…
TUBB3	tubulin beta 3 class III	ene encodes a class III member of the beta tubulin protein family. . Mutations in this gene are the cause of congenital fibrosis of the extraocular muscles type 3. Diseases associated with TUBB3 include Cortical Dysplasia, Complex, With Other Brain Malformations 1 and Fibrosis Of Extraocular Muscles, Congenital, 3A. Among its related pathways are Cooperation of Prefoldin and TriC/CCT in actin and…
UBL7	ubiquitin-like 7	Ubiquitous. Highly expressed in heart, skeletal muscle, testis, thyroid and adrenal gland UBL7 may play a role in the regulation of BMSC function or cell differentiation through an evocator- and cell-specific pattern.
CCNA1	cyclin A1	ene belongs to the highly conserved cyclin family, whose members are characterized by a dramatic periodicity in protein abundance through the cell cycle. Cyclins function as regulators of CDK kinases, is cyclin binds both CDK2 and CDC2 kinases, which give two distinct kinase activities, one appearing in S phase, the other in G2, and thus regulate separate functions in cell cycle. This cyclin was …
HS1BP3	HCLS1 binding protein 3	may be involved in lymphocyte activation. Diseases associated with HS1BP3 include Bell's Palsy and Essential Tremor. GO annotations related to this gene include phosphatidylinositol binding.
YIF1B	Yip1 interacting factor homolog B (S. cerevisiae)	Membrane; Multi-pass membrane protein, ER to Golgi vesicle-mediated transport, function remains unknown
PLIN3	perilipin 3	he protein encoded by this gene interacts with the cytoplasmic domains of both cation-independent and cation-dependent MPRs, and is required for endosome-to-Golgi transport. ng its related pathways are Cholesterol and Sphingolipids transport / Distribution to the intracellular membrane compartments (normal and CF) and Vesicle-mediated transport.
RHBDD1	rhomboid domain containing 1	GO annotations related to this gene include serine-type endopeptidase activity and endopeptidase activity. s. Required for the degradation process of some specific misfolded endoplasmic reticulum (ER) luminal proteins ins. Required for the degradation process of some specific misfolded endoplasmic reticulum (ER) luminal proteins
CDC37	cell division cycle 37	cell division cycle control protein of Sacchromyces cerevisiae, molecular chaperone with specific function in cell signal transduction. It has been shown to form complex with Hsp90 and a variety of protein kinases including CDK4, CDK6, SRC, RAF-1, MOK, as well as eIF2 alpha kinases. It is thought to play a critical role in directing Hsp90 to its target kinases. ong its related pathways are Signal…
ASPHD2	aspartate beta-hydroxylase domain containing 2	GO annotations related to this gene include dioxygenase activity. embrane; Single-pass type II membrane protein
WRAP53	WD repeat containing antisense to TP53	ene encodes an essential component of the telomerase holoenzyme complex, a ribonucleoprotein complex required for telomere synthesis. This protein is enriched in Cajal bodies, nuclear sites of RNP processing that are important for telomerase function. seases associated with WRAP53 include Dyskeratosis Congenita, Autosomal Recessive 3 and Dyskeratosis Congenita. Among its related pathways are Chap…
FAM50A	family with sequence similarity 50 member A	is a basic protein containing a nuclear localization signal, and may function as a DNA-binding protein or a transcriptional factor. GO annotations related to this gene include poly(A) RNA binding.
LAMP3	lysosomal-associated membrane protein 3	Dendritic cells (DCs) are the most potent antigen-presenting cells. Immature DCs efficiently capture antigens and differentiate into interdigitating dendritic cells (IDCs) in lymphoid tissues that induce primary T-cell responses , LAMP3 (Lysosomal Associated Membrane Protein 3) is a Protein Coding gene. Among its related pathways are Lysosome, May play a role in dendritic cell function and in ada…
CHMP1B	charged multivesicular body protein 1B	chromatin-modifying protein/charged multivesicular body protein (CHMP) family, omponents of ESCRT-III (endosomal sorting complex required for transport III), a complex involved in degradation of surface receptor proteins and formation of endocytic multivesicular bodies (MVBs) mong its related pathways are Endocytosis. GO annotations related to this gene include protein domain specific binding.
TUBB2B	tubulin beta 2B class IIb	protein encoded by this gene is a beta isoform of tubulin, which binds GTP and is a major component of microtubules. Plays a critical role in proper axon guidance in both central and peripheral axon tracts MHC class II antigen presentation??
PGPEP1	pyroglutamyl-peptidase I	encodes a cysteine protease and member of the peptidase C15 family of proteins. Expression of this gene may be downregulated in colorectal cancer, while activity of the encoded protein may be negatively correlated with cancer progression in colorectal cancer patients. Activity of the encoded protease may also be altered in other disease states including in liver cirrhosis, which is associated wit…
ASGR1	asialoglycoprotein receptor 1	encodes a subunit of the asialoglycoprotein receptor. This receptor is a transmembrane protein that plays a critical role in serum glycoprotein homeostasis by mediating the endocytosis and lysosomal degradation of glycoproteins with exposed terminal galactose or N-acetylgalactosamine residues. may facilitate hepatic infection by multiple viruses including hepatitis B, and is also a target for liv…
TSPAN13	tetraspanin 13	protein encoded by this gene is a member of the transmembrane 4 superfamily, also known as the tetraspanin family. Most of these members are cell-surface proteins that are characterized by the presence of four hydrophobic domains. The proteins mediate signal transduction events that play a role in the regulation of cell development, activation, growth and motility. Members of the tetraspanin fami…
YPEL2	yippee-like 2 (Drosophila)	??? Found in centrosome and nucleolus?
GALK1	galactokinase 1	lactokinase is a major enzyme for the metabolism of galactose and its deficiency causes congenital cataracts during infancy and presenile cataracts in the adult population, Among its related pathways are Galactose metabolism and Glycosaminoglycan metabolism.
FRMD8	FERM domain containing 8	????
DNAL4	dynein axonemal light chain 4	ne encodes an axonemal dynein light chain which functions as a component of the outer dynein arms complex, his complex acts as the molecular motor that provides the force to move cilia in an ATP-dependent manner. The encoded protein is expressed in tissues with motile cilia or flagella and may be involved in the movement of sperm flagella
PTH2	parathyroid hormone 2	ene encodes the precursor of a peptide hormone that shares sequence similarity with the parathyroid hormone. mong its related pathways are Presynaptic function of Kainate receptors and Peptide ligand-binding receptors.
PLAC1	placenta-specific 1	Diseases associated with PLAC1 include Preeclampsia/Eclampsia, involved in placenta development,Plac1 is an X-linked (Xq26) trophoblast gene expressed at high levels in the placenta, at low levels in the testis, but not in other normal somatic tissues. However, it is re-expressed in several malignancies, including breast, colon, lung, gastric, liver and endometrial cancers as well as in most huma…
FGFR4	fibroblast growth factor receptor 4	member of the fibroblast growth factor receptor family, This particular family member preferentially binds acidic fibroblast growth factor and, although its specific function is unknown, it is overexpressed in gynecological tumor samples, suggesting a role in breast and ovarian tumorigenesis. iseases associated with FGFR4 include Prostate Cancer and Neuroma. Among its related pathways are GPCR Pa…
TUBB2A	tubulin beta 2A class IIa	Diseases associated with TUBB2A include Cortical Dysplasia, Complex, With Other Brain Malformations 5 and Lung Mucoepidermoid Carcinoma. Among its related pathways are Cooperation of Prefoldin and TriC/CCT in actin and tubulin folding and Signaling in Gap Junctions. GO annotations related to this gene include GTP binding and structural constituent of cytoskeleton.
KCNH3	potassium channel voltage gated eag related subfamily H member 3	The protein encoded by this gene is a voltage-gated potassium channel alpha subunit predominantly expressed in the forebrain. Diseases associated with KCNH3 include Background Diabetic Retinopathy. Among its related pathways are Potassium Channels and Transmission across Chemical Synapses. GO annotations related to this gene include signal transducer activity and voltage-gated potassium channel a…
FUCA1	fucosidase alpha-L- 1 tissue	rotein encoded by this gene is a lysosomal enzyme involved in the degradation of fucose-containing glycoproteins and glycolipids. Mutations in this gene are associated with fucosidosis (FUCA1D), which is an autosomal recessive lysosomal storage disease. Among its related pathways are Innate Immune System and N-glycan antennae elongation in the medial/trans-Golgi. GO annotations related to this ge…
WDR54	WD repeat domain 54	???
MAPT	microtubule-associated protein tau	MAPT transcripts are differentially expressed in the nervous system, depending on stage of neuronal maturation and neuron type. MAPT gene mutations have been associated with several neurodegenerative disorders such as Alzheimer's disease, Pick's disease, frontotemporal dementia, cortico-basal degeneration and progressive supranuclear palsy. Promotes microtubule assembly and stability, and might b…
UROS	uroporphyrinogen III synthase	rotein encoded by this gene catalyzes the fourth step of porphyrin biosynthesis in the heme biosynthetic pathway. Defects in this gene cause congenital erythropoietic porphyria , Among its related pathways are Porphyrin and chlorophyll metabolism and Metabolism. GO annotations related to this gene include cofactor binding and uroporphyrinogen-III synthase activity.
LRRC20	leucine rich repeat containing 20	Leucine-rich repeats (LRRs) are highly versatile and evolvable protein-ligand interaction motifs found in a large number of proteins with diverse functions, including innate immunity and nervous system developmen LRR proteins, both intracellular and extracellular, have well-characterized functions in the innate immune system that are similar from plants to mammals [2]. The extracellular LRR (eLRR…
FRS3	fibroblast growth factor receptor substrate 3	This gene encodes a substrate for the fibroblast growth factor receptor. ncoded protein is found in the peripheral plasma membrane and links fibroblast growth factor receptor stimulation to activators of Ras, olved in the activation of MAP kinases. Down-regulates ERK2 signaling by interfering with the phosphorylation and nuclear translocation of ERK2
BMP6	bone morphogenetic protein 6	ene encodes a secreted ligand of the TGF-beta (transforming growth factor-beta) superfamily of proteins, s protein regulates a wide range of biological processes including iron homeostasis, fat and bone development, and ovulation. Differential expression of this gene may be associated with progression of breast and prostate cancer. Mutations in this gene may be associated with iron overload in hu…
MEIOB	meiosis specific with OB domains	GO annotations related to this gene include chromatin binding and single-stranded DNA 3-5 exodeoxyribonuclease activity. Required for double strand breaks (DSBs) repair and crossover formation and promotion of faithful and complete synapsis.
PDE6D	phosphodiesterase 6D cGMP-specific rod delta	delta subunit of rod-specific photoreceptor phosphodiesterase (PDE), a key enzyme in the phototransduction cascade, In addition to its role in the PDE complex, the encoded protein is thought to bind to prenyl groups of proteins to target them to subcellular organelles called cilia. Mutations in this gene are associated with Joubert syndrome-22. GO annotations related to this gene include Rab GTPa…
LMTK3	lemur tyrosine kinase 3	Among its related pathways are GPCR Pathway and Nanog in Mammalian ESC Pluripotency. GO annotations related to this gene include transferase activity, transferring phosphorus-containing groups and protein tyrosine kinase activity. Membrane; Single-pass membrane protein. LMTK3 is an oncogenic receptor tyrosine kinase (RTK) implicated in various types of cancer, including breast, lung, gastric, and…
MRAS	muscle RAS oncogene homolog	gene encodes a member of the Ras family of small GTPases. These membrane-associated proteins function as signal transducers in multiple processes including cell growth and differentiation, and dysregulation of Ras signaling has been associated with many types of cancer. he encoded protein may play a role in the tumor necrosis factor-alpha and MAP kinase signaling pathways.
RTBDN	retbindin	The protein encoded by this gene is preferentially expressed in the retina and may play a role in binding retinoids and other carotenoids as it shares homology with riboflavin binding proteins.
ANKRD24	ankyrin repeat domain 24	unknown function
WBP2	WW domain binding protein 2	obular WW domain is composed of 38 to 40 semiconserved amino acids shared by proteins of diverse functions including structural, regulatory, and signaling proteins. The domain is involved in mediating protein-protein interactions through the binding of polyproline ligands. This gene encodes a WW domain binding protein that is a transcriptional coactivator of estrogen receptor alpha and progestero…
HCST	hematopoietic cell signal transducer	ne encodes a transmembrane signaling adaptor that contains a YxxM motif in its cytoplasmic domain. he encoded protein may form part of the immune recognition receptor complex with the C-type lectin-like receptor NKG2D. As part of this receptor complex, this protein may activate phosphatidylinositol 3-kinase dependent signaling pathways through its intracytoplasmic YxxM motif. This receptor comple…
ASTN2	astrotactin 2	encodes a protein that is expressed in the brain and may function in neuronal migration, based on functional studies of the related astrotactin 1 gene in human and mouse. eletion at this locus has been associated with schizophrenia.
ROPN1L	rhophilin associated tail protein 1-like	he encoded protein is present in sperm and interacts with A-kinase anchoring protein, AKAP3, through the amphipathic helix region of AKAP3
TMEM255B	transmembrane protein 255B	Membrane; Multi-pass membrane protein. Function???
GNAI2	guanine nucleotide binding protein (G protein) alpha inhibiting activity polypeptide 2	protein encoded by this gene is an alpha subunit of guanine nucleotide binding proteins (G proteins), nvolved in the hormonal regulation of adenylate cyclase. seases associated with GNAI2 include Ventricular Tachycardia, Idiopathic and Pituitary Adenoma, Acth-Secreting. Among its related pathways are CCR5 Pathway in Macrophages and Signaling in Gap Junctions. mice lacking Gnai2 develop a TH1-medi…
LTA4H	leukotriene A4 hydrolase	rotein encoded by this gene is an enzyme that contains both hydrolase and aminopeptidase activities. he hydrolase activity is used in the final step of the biosynthesis of leukotriene B4, a proinflammatory mediator, mong its related pathways are Innate Immune System and Arachidonic acid metabolism, Epoxide hydrolase that catalyzes the final step in the biosynthesis of the proinflammatory mediator…
C14orf79	chromosome 14 open reading frame 79	uncharacterized
AP2A1	adaptor-related protein complex 2 alpha 1 subunit	ene encodes the alpha 1 adaptin subunit of the adaptor protein 2 (AP-2) complex found in clathrin coated vesicles. he complex is part of the protein coat on the cytoplasmic face of coated vesicles which links clathrin to receptors in vesicles. mong its related pathways are CTLA4 Signaling and Endocytic Trafficking of EGFR
CAPS2	calcyphosine 2	Calcyphosine-2 is a calcium-binding protein with 2 EF-hand motifs, GO annotations related to this gene include calcium ion binding
MGST3	microsomal glutathione S-transferase 3	ygene encodes a member of the MAPEG (Membrane Associated Proteins in Eicosanoid and Glutathione metabolism) protein family,Members of this family are involved in the production of leukotrienes and prostaglandin E, important mediators of inflammation. his gene encodes an enzyme which catalyzes the conjugation of leukotriene A4 and reduced glutathione to produce leukotriene C4.
RTN3	reticulon 3	ene belongs to the reticulon family of highly conserved genes that are preferentially expressed in neuroendocrine tissues, odulate the activity of beta-amyloid converting enzyme 1 (BACE1), and the production of amyloid-beta
ELOVL3	ELOVL fatty acid elongase 3	gene encodes a protein that belongs to the GNS1/SUR4 family. Members of this family play a role in elongation of long chain fatty acids to provide precursors for synthesis of sphingolipids and ceramides, Among its related pathways are Fatty acid elongation and Fatty Acyl-CoA Biosynthesis.
SIPA1	signal-induced proliferation-associated 1	gene is a mitogen induced GTPase activating protein (GAP). It exhibits a specific GAP activity for Ras-related regulatory proteins Rap1 and Rap2, s protein may also hamper mitogen-induced cell cycle progression when abnormally or prematurely expressed. It is localized to the perinuclear region. mong its related pathways are Innate Immune System and Blood-Brain Barrier and Immune Cell Transmigrati…
ESPN	espin	gene encodes a multifunctional actin-bundling protein. It plays a major role in regulating the organization, dimensions, dynamics, and signaling capacities of the actin filament-rich, microvillus-type specializations that mediate sensory transduction in various mechanosensory and chemosensory cells. Mutations in this gene are associated with autosomal recessive neurosensory deafness, and autosoma…
C18orf8	chromosome 18 open reading frame 8	uncharacterized
ANKS1A	ankyrin repeat and sterile alpha motif domain containing 1A	diseases associated with ANKS1A include Adjustment Disorder. Regulates EPHA8 receptor tyrosine kinase signaling to control cell migration and neurite retraction
TTC7B	tetratricopeptide repeat domain 7B	component of a complex required to localize phosphatidylinositol 4-kinase (PI4K) to the plasma membrane. The complex acts as a regulator of phosphatidylinositol 4-phosphate (PtdIns(4)P) synthesis. I
MAPRE3	microtubule-associated protein RP/EB family member 3	The protein localizes to the cytoplasmic microtubule network and binds APCL, a homolog of the adenomatous polyposis coli tumor suppressor gene. Diseases associated with MAPRE3 include Adenomatous Polyposis Coli and Mature B-Cell Neoplasm. Among its related pathways are Remodeling of Adherens Junctions and PAK Pathway. GO annotations related to this gene include microtubule binding.
C9orf171	chromosome 9 open reading frame 171	???
BCAS4	breast carcinoma amplified sequence 4	Diseases associated with BCAS4 include Duane-Radial Ray Syndrome, A chromosomal aberration involving BCAS4 has been found in some breast carcinoma cell lines
PPM1N	protein phosphatase Mg2+/Mn2+ dependent 1N (putative)	GO annotations related to this gene include magnesium ion binding and manganese ion binding.
GNS	glucosamine (N-acetyl)-6-sulfatase	lysosomal enzyme found in all cells. It is involved in the catabolism of heparin, heparan sulphate, and keratan sulphate. Deficiency of this enzyme results in the accumulation of undegraded substrate and the lysosomal storage disorder mucopolysaccharidosis type IIID (Sanfilippo D syndrome). Among its related pathways are Clathrin derived vesicle budding and Innate Immune System. immunosuppresive …
HIP1R	huntingtin interacting protein 1 related	among its related pathways are Clathrin derived vesicle budding and Vesicle-mediated transport. related to this gene include actin binding and phosphatidylinositol binding.
PTPN1	protein tyrosine phosphatase non-receptor type 1	rotein tyrosine phosphatase (PTP) family, PTPs catalyze the hydrolysis of the phosphate monoesters specifically on tyrosine residues,PTPs are known to be signaling molecules that regulate a variety of cellular processes including cell growth, differentiation, mitotic cycle, and oncogenic transformation. This PTP has been shown to act as a negative regulator of insulin signaling by dephosphorylati…
TSPAN33	tetraspanin 33	Diseases associated with TSPAN33 include Basilar Artery Occlusion and Heart Sarcoma. GO annotations related to this gene includeenzyme binding. Plays an important role in normal erythropoiesis, Negatively regulates ligand-induced Notch activity probably by regulating ADAM10 activity, location cell membrane multipass membrane protein, marker of malignant B cells
ABCG4	ATP-binding cassette sub-family G (WHITE) member 4	member of the ATP-binding cassette (ABC) transporter superfamily. ABC proteins transport various molecules across extra- and intra-cellular membranes. ABC genes are divided into seven distinct subfamilies , Among its related pathways are Transport of glucose and other sugars, bile salts and organic acids, metal ions and amine compounds and CDK-mediated phosphorylation and removal of Cdc6. GO anno…
FXYD1	FXYD domain containing ion transport regulator 1	FXYD1 (FXYD Domain Containing Ion Transport Regulator 1) is a Protein Coding gene. Diseases associated with FXYD1 include Periodic Limb Movement Disorder and Rett Syndrome. Among its related pathways are Transport of glucose and other sugars, bile salts and organic acids, metal ions and amine compounds and Ion channel transport. GO annotations related to this gene include ion channel activity and…
BPHL	biphenyl hydrolase-like (serine hydrolase)	This gene encodes a member of the serine protease family of hydrolytic enzymes which contain a serine in their active site. The encoded protein may play a role in activation of the antiviral prodrug valacyclovir. Among its related pathways are Cytochrome P450 - arranged by substrate type and Metabolism. GO annotations related to this gene include hydrolase activity.
YPEL3	yippee-like 3 (Drosophila)	nvolved in proliferation and apoptosis in myeloid precursor cells.
TUBG2	tubulin gamma 2	, Tubulin is the major constituent of microtubules. The gamma chain is found at microtubule organizing centers (MTOC) such as the spindle poles or the centrosome
PRPH	peripherin	encodes a cytoskeletal protein found in neurons of the peripheral nervous system. The encoded protein is a type III intermediate filament protein with homology to other cytoskeletal proteins
SLC30A3	solute carrier family 30 (zinc transporter) member 3	Among its related pathways are Transport of glucose and other sugars, bile salts and organic acids, metal ions and amine compounds and Metal ion SLC transporters. GO annotations related to this gene include cation transmembrane transporter activity and zinc-transporting ATPase activity.
FAM157A	family with sequence similarity 157 member A	is an RNA Gene, and is affiliated with the non-coding RNA class.
CAMK2N2	calcium/calmodulin-dependent protein kinase II inhibitor 2	an inhibitor of calcium/calmodulin-dependent protein kinase II , GO annotations related to this gene include protein kinase binding and calcium-dependent protein kinase inhibitor activity.
ATP7B	ATPase Cu++ transporting beta polypeptide	mber of the P-type cation transport ATPase family, This protein functions as a monomer, exporting copper out of the cells, such as the efflux of hepatic copper into the bile. seases associated with ATP7B include Wilson Disease and Menkes Disease. Among its related pathways are Transport of glucose and other sugars, bile salts and organic acids, metal ions and amine compounds and Copper homeostasi…
KBTBD3	kelch repeat and BTB (POZ) domain containing 3	protein ubiquitination?
C1orf74	chromosome 1 open reading frame 74	???
SPSB3	splA/ryanodine receptor domain and SOCS box containing 3	May be a substrate recognition component of a SCF-like ECS (Elongin BC-CUL2/5-SOCS-box protein) E3 ubiquitin-protein ligase complex which mediates the ubiquitination and subsequent proteasomal degradation of target proteins.
ULBP2	UL16 binding protein 2	gene encodes a major histocompatibility complex (MHC) class I-related molecule that binds to the NKG2D receptor on natural killer (NK) cells to trigger release of multiple cytokines and chemokines that in turn contribute to the recruitment and activation of NK cells. Many malignant cells secrete the encoded protein to evade immunosurveillance by NK cells
STX12	syntaxin 12	Among its related pathways are Delta508-CFTR traffic / Sorting endosome formation in CF and Delta508-CFTR traffic / ER-to-Golgi in CF. GO annotations related to this gene include SNARE binding and SNAP receptor activity. NARE that acts to regulate protein transport between late endosomes and the trans-Golgi network.
ABCB9	ATP-binding cassette sub-family B (MDR/TAP) member 9	gene is a member of the superfamily of ATP-binding cassette (ABC) transporters. ABC proteins transport various molecules across extra- and intra-cellular membranes, his protein is a member of the MDR/TAP subfamily. Members of the MDR/TAP subfamily are involved in multidrug resistance as well as antigen presentation. This family member functions in the translocation of peptides from the cytosol in…
TRAPPC3	trafficking protein particle complex 3	encodes a component of the trafficking protein particle complex, which tethers transport vesicles to the cis-Golgi membrane
CHP1	calcineurin-like EF-hand protein 1	gene encodes a phosphoprotein that binds to the Na+/H+ exchanger NHE1. This protein serves as an essential cofactor which supports the physiological activity of NHE family members and may play a role in the mitogenic regulation of NHE1. The protein shares similarity with calcineurin B and calmodulin and it is also known to be an endogenous inhibitor of calcineurin activity. O annotations related …
C7orf57	chromosome 7 open reading frame 57	???
SCAP	SREBF chaperone	ene encodes a protein with a sterol sensing domain (SSD) and seven WD domains. In the presence of cholesterol, this protein binds to sterol regulatory element binding proteins (SREBPs) and mediates their transport from the ER to the Golgi. Among its related pathways are Transcription Androgen Receptor nuclear signaling and Sterol Regulatory Element-Binding Proteins (SREBP) signalling. GO annotati…
FAM89B	family with sequence similarity 89 member B	GO annotations related to this gene include transcription corepressor binding, egatively regulates TGF-beta-induced signaling; in cooperation with SKI prevents the translocation of SMAD2 from the nucleus to the cytoplasm in response to TGF-beta.
SNF8	SNF8 ESCRT-II complex subunit	this gene is a component of the endosomal sorting complex required for transport II (ESCRT-II), which regulates the movement of ubiquitinylated transmembrane proteins to the lysosome for degradation. This complex also interacts with the RNA polymerase II elongation factor (ELL) to overcome the repressive effects of ELL on RNA polymerase II activity. Among its related pathways are Vesicle-mediated…
CALCOCO2	calcium binding and coiled-coil domain 2	he encoded protein functions as a receptor for ubiquitin-coated bacteria and plays an important role in innate immunity by mediating macroautophagy. GO annotations related to this gene include protein homodimerization activity. Xenophagy-specific receptor required for autophagy-mediated intracellular bacteria degradation. Acts as an effector protein of galectin-sensed membrane damage that restric…
GABARAPL2	GABA(A) receptor-associated protein-like 2	s a Protein Coding gene. Diseases associated with GABARAPL2 include Amyotrophic Lateral Sclerosis Type 14 andNeuronal Ceroid Lipofuscinosis. Among its related pathways are Mitophagy - animal and Vesicle-mediated transport. GO annotations related to this gene include microtubule binding andSNARE binding. Ubiquitin-like modifier involved in intra-Golgi traffic. Modulates intra-Golgi transport throu…
RPS8	ribosomal protein S8	Among its related pathways are Viral mRNA Translation and Activation of the mRNA upon binding of the cap-binding complex and eIFs, and subsequent binding to 43S, The protein belongs to the S8E family of ribosomal proteins. It is located in the cytoplasm. Increased expression of this gene in colorectal tumors and colon polyps compared to matched normal colonic mucosa has been observed.
SCNN1G	sodium channel non voltage gated 1 gamma subunit	Among its related pathways are Transport of glucose and other sugars, bile salts and organic acids, metal ions and amine compounds and Diuretics Pathway, Pharmacodynamics, Nonvoltage-gated, amiloride-sensitive, sodium channels control fluid and electrolyte transport across epithelia in many organs. Mediates the electrodiffusion of the luminal sodium (and water, which follows osmotically) through …
LRRC28	leucine rich repeat containing 28	signal transduction??
FBXO15	F-box protein 15	Among its related pathways are Innate Immune System and Class I MHC mediated antigen processing and presentation. Substrate-recognition component of the SCF (SKP1-CUL1-F-box protein)-type E3 ubiquitin ligase complex
NUDT6	nudix (nucleoside diphosphate linked moiety X)-type motif 6	his gene has also been shown to have hormone-regulatory and antiproliferative actions in the pituitary that are independent of FGF2 expression, seases associated with NUDT6 include Prostatic Adenoma and Brain Glioma. Among its related pathways are GPCR Pathway and Phospholipase-C Pathway. GO annotations related to this gene include hydrolase activity and growth factor activity.
PPOX	protoporphyrinogen oxidase	This gene encodes the penultimate enzyme of heme biosynthesis, which catalyzes the 6-electron oxidation of protoporphyrinogen IX to form protoporphyrin IX. Mutations in this gene cause variegate porphyria, an autosomal dominant disorder of heme metabolism resulting from a deficiency in protoporphyrinogen oxidase, an enzyme located on the inner mitochondrial membrane.
PPP1R12C	protein phosphatase 1 regulatory subunit 12C	he gene encodes a subunit of myosin phosphatase. The encoded protein regulates the catalytic activity of protein phosphatase 1 delta and assembly of the actin cytoskeleton, mong its related pathways are mTOR Pathway and Vascular smooth muscle contraction.
BCKDK	branched chain ketoacid dehydrogenase kinase	Diseases associated with BCKDK include Branched-Chain Ketoacid Dehydrogenase Kinase Deficiency and Maple Syrup Urine Disease, Type Ii. Among its related pathways are Valine, leucine and isoleucine degradation and Viral mRNA Translation
ATG2A	autophagy related 2A	Among its related pathways are Autophagy - animal and Autophagy Pathway. An important paralog of this gene is ATG2B, Required for both autophagosome formation and regulation of lipid droplet morphology and dispersion.
OAT	ornithine aminotransferase	ne encodes the mitochondrial enzyme ornithine aminotransferase, which is a key enzyme in the pathway that converts arginine and ornithine into the major excitatory and inhibitory neurotransmitters glutamate and GABA. Mutations that result in a deficiency of this enzyme cause the autosomal recessive eye disease Gyrate Atrophy, mong its related pathways are Amino acid synthesis and interconversion …
VMP1	vacuole membrane protein 1	ransmembrane protein that plays a key regulatory role in the process of autophagy. The ectopic overexpression of the encoded protein in cultured cells triggers autophagy even under nutrient-rich conditions. Diseases associated with VMP1 include Pancreatitis and Acute Pancreatitis. Among its related pathways are Autophagy Pathway and Autophagy - animal.
ZBTB46	zinc finger and BTB domain containing 46	GO annotations related to this gene include nucleic acid binding
KLRC3	killer cell lectin-like receptor subfamily C member 3	KLRC3 (Killer Cell Lectin Like Receptor C3) is a Protein Coding gene. Diseases associated with KLRC3 include Behcet Syndrome. Among its related pathways are Natural Killer Cell Receptors: Human Target Cell – NK Cell Ligand-Receptor Interactions and Allograft rejection. GO annotations related to this gene include transmembrane signaling receptor activity andcarbohydrate binding. K cells preferenti…
CTGF	connective tissue growth factor	mitogen that is secreted by vascular endothelial cells. The encoded protein plays a role in chondrocyte proliferation and differentiation, cell adhesion in many cell types, and is related to platelet-derived growth factor. Diseases associated with CTGF include Systemic Scleroderma and Renal Fibrosis. Among its related pathways are GPCR Pathway and Phospholipase-C Pathway.
SLC8A2	solute carrier family 8 (sodium/calcium exchanger) member 2	ediates the electrogenic exchange of Ca2+ against Na+ ions across the cell membra
HBG1	hemoglobin gamma A	Diseases associated with HBG1 include Fetal Hemoglobin Quantitative Trait Locus 1 and Hereditary Persistence Of Fetal Hemoglobin-Beta-Thalassemia Syndrome. Among its related pathways are IL-2 Pathway and p70S6K Signaling. GO annotations related to this gene include iron ion binding and oxygen binding.
CMTM8	CKLF-like MARVEL transmembrane domain containing 8	his gene is one of several chemokine-like factor genes located in a cluster on chromosome 3. This gene acts as a tumor suppressor, and plays a role in regulating the migration of tumor cells. The encoded protein is thought to function as a a negative regulator of epidermal growth factor-induced signaling, GO annotations related to this gene include cytokine activity.
CSRP1	cysteine and glycine-rich protein 1	his gene family includes a group of LIM domain proteins, which may be involved in regulatory processes important for development and cellular differentiation. The LIM/double zinc-finger motif found in this gene product occurs in proteins with critical functions in gene regulation, cell growth, and somatic differentiation diseases associated with CSRP1 include Pontiac Fever. Among its related path…
NACAD	NAC alpha domain containing	May prevent inappropriate targeting of non-secretory polypeptides to the endoplasmic reticulum (ER). May bind to nascent polypeptide chains as they emerge from the ribosome and block their interaction with the signal recognition particle (SRP), which normally targets nascent secretory peptides to the ER. May also reduce the inherent affinity of ribosomes for protein translocation sites in the ER …
NPC1	Niemann-Pick disease type C1	Diseases associated with NPC1 include Niemann-Pick Disease, Type C1 and Niemann-Pick Disease. Among its related pathways are Cholesterol and Sphingolipids transport / Distribution to the intracellular membrane compartments (normal and CF) and Lipoprotein metabolism. GO annotations related to this gene include receptor activity and cholesterol binding.
DDI2	DNA-damage inducible 1 homolog 2 (S. cerevisiae)	GO annotations related to this gene include aspartic-type endopeptidase activity.
CFD	complement factor D (adipsin)	protease catalyzes the cleavage of factor B, the rate-limiting step of the alternative pathway of complement activation. This protein also functions as an adipokine, a cell signaling protein secreted by adipocytes, which regulates insulin secretion in mice.protease catalyzes the cleavage of factor B, the rate-limiting step of the alternative pathway of complement activation. Among its related pat…
GALNT10	polypeptide N-acetylgalactosaminyltransferase 10	member of the GalNAc polypeptide N-acetylgalactosaminyltransferases. These enzymes catalyze the first step in the synthesis of mucin-type oligosaccharides. These proteins transfer GalNAc from UDP-GalNAc to either serine or threonine residues of polypeptide acceptors. The protein encoded by this locus may have increased catalytic activity toward glycosylated peptides compared to activity toward no…
SH3GLB2	SH3-domain GRB2-like endophilin B2	Among its related pathways are Endocytosis
ATP13A2	ATPase type 13A2	This gene encodes a member of the P5 subfamily of ATPases which transports inorganic cations as well as other substrates. Mutations in this gene are associated with Kufor-Rakeb syndrome (KRS), also referred to as Parkinson disease 9, Among its related pathways are Transport of glucose and other sugars, bile salts and organic acids, metal ions and amine compounds and Ion channel transport. GO anno…
MARCKSL1	MARCKS-like 1	Members of this family play a role in cytoskeletal regulation, protein kinase C signaling and calmodulin signaling. The encoded protein affects the formation of adherens junction.
LAT	linker for activation of T cells	The protein encoded by this gene is phosphorylated by ZAP-70/Syk protein tyrosine kinases following activation of the T-cell antigen receptor (TCR) signal transduction pathway. This transmembrane protein localizes to lipid rafts and acts as a docking site for SH2 domain-containing proteins. Upon phosphorylation, this protein recruits multiple adaptor proteins and downstream signaling molecules in…
DHX8	DEAH (Asp-Glu-Ala-His) box polypeptide 8	he encoded protein contains the DEAH (Asp-Glu-Ala-His) motif which is characteristic of all DEAH box proteins, and is thought to function as an ATP-dependent RNA helicase that regulates the release of spliced mRNAs from spliceosomes prior to their export from the nucleus. This protein may be required for the replication of human immunodeficiency virus type 1 (HIV-1).
TMEM59L	transmembrane protein 59-like	predicted type-I membrane glycoprotein. The encoded protein may play a role in functioning of the central nervous system
ZCCHC17	zinc finger CCHC domain containing 17	GO annotations related to this gene include nucleic acid binding and poly(A) RNA binding.
KIF13B	kinesin family member 13B	Diseases associated with KIF13B include Spastic Paraplegia 37, Autosomal Dominant and Corticobasal Degeneration. Among its related pathways are Arf6 signaling events and Golgi-to-ER retrograde transport. GO annotations related to this gene include protein kinase binding and microtubule motor activity.
SPATA31A1	SPATA31 subfamily A member 1	Diseases associated with SPATA31A1 include Male Reproductive System Disease.
PLA2G15	phospholipase A2 group XV	enzymes that act on biological membranes to regulate the multifunctional lysophospholipids. The protein encoded by this gene hydrolyzes lysophosphatidylcholine to glycerophosphorylcholine and a free fatty acid. This enzyme is present in the plasma and thought to be associated with high-density lipoprotein. mong its related pathways are Glycerophospholipid biosynthesis and Lysosome. GO annotations…
PYDC1	PYD (pyrin domain) containing 1	Diseases associated with PYDC1 include Black Piedra and Listeriosis. Among its related pathways are Toll-Like receptor Signaling Pathways. Suppresses kinase activity of NF-kappa-B inhibitor kinase (IKK) complex, expression of NF-kappa-B inducible genes and inhibits NF-kappa-B activation by cytokines and LPS, Predominantly expressed in monocytes, macrophages and granulocytes
PPRC1	peroxisome proliferator-activated receptor gamma coactivator-related 1	a protein that can activate mitochondrial biogenesis in part through a direct interaction with nuclear respiratory factor 1 (NRF1). This protein has been shown to interact with NRF1. It is thought to be a functional relative of PPAR-gamma coactivator 1 that activates mitochondrial biogenesis through NRF1 in response to proliferative signals. Among its related pathways are Mitochondrial Gene Expre…
TRIM14	tripartite motif containing 14	The TRIM motif includes three zinc-binding domains, a RING, a B-box type 1 and a B-box type 2, and a coiled-coil region. The protein localizes to cytoplasmic bodies and its function has not been determined. Among its related pathways are Interferon gamma signaling and Innate Immune System
GPR87	G protein-coupled receptor 87	G protein-coupled receptor and is located in a cluster of G protein-couple receptor genes on chromosome 3. The encoded protein has been shown to be overexpressed in lung squamous cell carcinoma (PMID:18057535) and regulated by p53 ,Among its related pathways are Peptide ligand-binding receptors. GO annotations related to this gene include G-protein coupled receptor activity and G-protein coupled …
EIF4ENIF1	eukaryotic translation initiation factor 4E nuclear import factor 1	ucleocytoplasmic shuttle protein for the translation initiation factor eIF4E. This shuttle protein interacts with the importin alpha-beta complex to mediate nuclear import of eIF4E. It is predominantly cytoplasmic; its own nuclear import is regulated by a nuclear localization signal and nuclear export signals. GO annotations related to this gene include poly(A) RNA binding and protein transporter…
ZNF629	zinc finger protein 629	GO annotations related to this gene include transcription factor activity, sequence-specific DNA binding.
MIR933	microRNA 933	non-coding RNAs that are involved in post-transcriptional regulation of gene expression in multicellular organisms by affecting both the stability and translation of mRNAs,MIR933 (MicroRNA 933) is an RNA Gene, and is affiliated with the miRNA class.
TLK2	tousled-like kinase 2	The encoded protein is thought to function in the regulation of chromatin assembly in the S phase of the cell cycle by regulating the levels of a histone H3/H4 chaperone. This protein is associated with double-strand break repair of DNA damage caused by radiation. Pseudogenes of this gene are present on chromosomes 10 and 17, mong its related pathways are Chks in Checkpoint Regulation and DNA Dam…
SNORA76C	small nucleolar RNA H/ACA box 76C	is an RNA Gene, and is affiliated with the snoRNA class.
TRIM8	tripartite motif containing 8	Based on similarities to other proteins, the encoded protein is suspected to be an E3 ubiquitin-protein ligase. Regulation of this gene may be altered in some cancers. Mutations resulting in a truncated protein product have been observed in early-onset epileptic encephalopathy (EOEE).Among its related pathways are Interferon gamma signaling and Innate Immune System. GO annotations related to this…
KIFC1	kinesin family member C1	Among its related pathways are Golgi-to-ER retrograde transport and Vesicle-mediated transport. GO annotations related to this gene include ATPase activity and microtubule motor activity. May contribute to movement of early endocytic vesicles (By similarity). Regulates cilium formation and structure
KDM3B	lysine (K)-specific demethylase 3B	Diseases associated with KDM3B include Persistent Hyperplastic Primary Vitreous. Among its related pathways are Activated PKN1 stimulates transcription of AR (androgen receptor) regulated genes KLK2 and KLK3 and Chromatin organization. istone demethylase that specifically demethylates Lys-9 of histone H3, thereby playing a central role in histone code. Demethylation of Lys residue generates forma…
METTL16	methyltransferase like 16	GO annotations related to this gene include poly(A) RNA binding and 23S rRNA (adenine(1618)-N(6))-methyltransferase activity.
DONSON	downstream neighbor of SON	The function of this gene is unknown. Essential for DNA amplification in the ovary and required for cell proliferation during development.
LINC00910	long intergenic non-protein coding RNA 910	is an RNA Gene, and is affiliated with the non-coding RNA class.
CUL1	cullin 1	Among its related pathways are IL-1 signaling pathway and Notch signaling pathway (KEGG). GO annotations related to this gene include ubiquitin protein ligase binding.
FGFR1OP	FGFR1 oncogene partner	largely hydrophilic centrosomal protein that is required for anchoring microtubules to subcellular structures. The resulting chimeric protein contains the N-terminal leucine-rich region of this encoded protein fused to the catalytic domain of FGFR1. Alterations in this gene may also be associated with Crohn's disease, Graves' disease, and vitiligo. . Among its related pathways are Regulation of P…
CSTF3	cleavage stimulation factor 3' pre-RNA subunit 3 77kDa	gene is one of three (including CSTF1 and CSTF2) cleavage stimulation factors that combine to form the cleavage stimulation factor complex (CSTF) Among its related pathways are mRNA Splicing - Major Pathway and Gene Expression. GO annotations related to this gene include poly(A) RNA binding and mRNA binding.
SORBS3	sorbin and SH3 domain containing 3	SH3 domain-containing adaptor protein. The presence of SH3 domains play a role in this protein's ability to bind other cytoplasmic molecules and contribute to cystoskeletal organization, cell adhesion and migration, signaling, and gene expression, mong its related pathways are Cardiac conduction and Smooth Muscle Contraction. GO annotations related to this gene include transcription factor bindin…
PDCL3	phosducin-like 3	This gene encodes a member of the phosducin-like protein family and is a putative modulator of heterotrimeric G proteins. The protein shares extensive amino acid sequence homology with phosducin. Members of the phosducin-like protein family have been shown to bind to the beta-gamma subunits of G proteins. O annotations related to this gene include protein binding involved in protein folding and v…
MCM7	minichromosome maintenance complex component 7	gene is one of the highly conserved mini-chromosome maintenance proteins (MCM) that are essential for the initiation of eukaryotic genome replication. Among its related pathways are E2F mediated regulation of DNA replication and CDK-mediated phosphorylation and removal of Cdc6. GO annotations related to this gene include ATPase activity and ATP-dependent DNA helicase activity.
MRPS7	mitochondrial ribosomal protein S7	Mitochondrial ribosomes (mitoribosomes) consist of a small 28S subunit and a large 39S subunit. They have an estimated 75% protein to rRNA composition compared to prokaryotic ribosomes, among its related pathways are Mitochondrial translation and Viral mRNA Translation. GO annotations related to this gene include poly(A) RNA binding and structural constituent of ribosome.
H2AFY2	H2A histone family member Y2	H2AFY2 (H2A Histone Family Member Y2) is a Protein Coding gene. Among its related pathways are Activated PKN1 stimulates transcription of AR (androgen receptor) regulated genes KLK2 and KLK3 and Preimplantation Embryo. GO annotations related to this gene include protein heterodimerization activity and RNA polymerase II regulatory region sequence-specific DNA binding. Variant histone H2A which rep…
LGALS8	lectin galactoside-binding soluble 8	This gene encodes a member of the galectin family. Galectins are beta-galactoside-binding animal lectins with conserved carbohydrate recognition domains. Diseases associated with LGALS8 include Cholesteatoma and Prostatic Hypertrophy. GO annotations related to this gene include carbohydrate binding.
OR2B3	olfactory receptor family 2 subfamily B member 3	OR2B3 (Olfactory Receptor Family 2 Subfamily B Member 3) is a Protein Coding gene. Diseases associated with OR2B3 include Irritant Dermatitis. Among its related pathways are Peptide ligand-binding receptors and Olfactory Signaling Pathway. GO annotations related to this gene include G-protein coupled receptor activity and olfactory receptor activity.
LOC153684	uncharacterized LOC153684	is an RNA Gene, and is affiliated with the ncRNA class
PFAS	phosphoribosylformylglycinamidine synthase	Purines are necessary for many cellular processes, including DNA replication, transcription, and energy metabolism. Diseases associated with PFAS include Alcohol-Related Neurodevelopmental Disorder and Partial Fetal Alcohol Syndrome. Among its related pathways are Purine metabolism (REACTOME) and Metabolism. GO annotations related to this gene include phosphoribosylformylglycinamidine synthase ac…
MGME1	mitochondrial genome maintenance exonuclease 1	uclear-encoded mitochondrial protein necessary for the maintenance of mitochondrial genome synthesis. Diseases associated with MGME1 include Mitochondrial Dna Depletion Syndrome 11 and Mgme1-Related Mitochondrial Dna Depletion Syndrome. GO annotations related to this gene include single-stranded DNA exodeoxyribonuclease activity
MTHFD1	methylenetetrahydrofolate dehydrogenase (NADP+ dependent) 1 methenyltetrahydrofolate cyclohydrolase formyltetrahydrofolate synthetase	Diseases associated with MTHFD1 includeNeural Tube Defects, Folate-Sensitive and Upper Thoracic Spina Bifida Aperta. Among its related pathways are One carbon pool by folate and histidine degradation. GO annotations related to this gene include formate-tetrahydrofolate ligase activity and methylenetetrahydrofolate dehydrogenase (NADP+) activity.
WDR76	WD repeat domain 76	Specifically binds 5-hydroxymethylcytosine (5hmC), suggesting that it acts as a specific reader of 5hmC.
LRRC69	leucine rich repeat containing 69	is a Protein Coding gene. An important paralog of this gene is LRCH1.
PSMB5	proteasome (prosome macropain) subunit beta type 5	Among its related pathways are RET signaling and Transport of glucose and other sugars, bile salts and organic acids, metal ions and amine compounds. GO annotations related to this gene include peptidase activity and threonine-type endopeptidase activity.
PPCS	phosphopantothenoylcysteine synthetase	Among its related pathways are Metabolism of water-soluble vitamins and cofactors and Pantothenate and CoA biosynthesis. GO annotations related to this gene include phosphopantothenate--cysteine ligase activity.
COMMD7	COMM domain containing 7	O annotations related to this gene include NF-kappaB binding. ssociates with the NF-kappa-B complex and suppresses its transcriptional activit
DERA	deoxyribose-phosphate aldolase (putative)	Diseases associated with DERA include Phlebotomus Fever. Among its related pathways are Innate Immune Systemand Pentose phosphate pathway
IRX3	iroquois homeobox 3	and plays a role in an early step of neural development, Diseases associated with IRX3 include Cycloplegia and Obesity. Among its related pathways are FTO Obesity Variant Mechanism. GO annotations related to this gene include sequence-specific DNA binding.
FBXW4	F-box and WD repeat domain containing 4	member of the F-box/WD-40 gene family, which recruit specific target proteins through their WD-40 protein-protein binding domains for ubiquitin mediated degradation, Diseases associated with FBXW4 include Split-Hand/Foot Malformation 3 and Split Hand. Among its related pathways are Chaperonin-mediated protein folding and Innate Immune System.
PFN1	profilin 1	he encoded protein plays an important role in actin dynamics by regulating actin polymerization in response to extracellular signals. Deletion of this gene is associated with Miller-Dieker syndrome, and the encoded protein may also play a role in Huntington disease. Multiple pseudogenes of this gene are located on chromosome 1. Among its related pathways are Non-Canonical Wnt Pathway and Response…
GALC	galactosylceramidase	gene encodes a lysosomal protein which hydrolyzes the galactose ester bonds of galactosylceramide, galactosylsphingosine, lactosylceramide, and monogalactosyldiglyceride. Mutations in this gene have been associated with Krabbe disease, also known as globoid cell leukodystrophy, Among its related pathways are Sphingolipid metabolism and Neural Stem Cell Differentiation Pathways and Lineage-specifi…
C17orf89	chromosome 17 open reading frame 89	NDUFAF8 (NADH:Ubiquinone Oxidoreductase Complex Assembly Factor 8) is a Protein Coding gene. Involved in the assembly of mitochondrial NADH:ubiquinone oxidoreductase complex
CAB39L	calcium binding protein 39-like	Diseases associated with CAB39L include Acute Monocytic Leukemia. Among its related pathways are AMP-activated Protein Kinase (AMPK) Signaling and RET signaling. GO annotations related to this gene include binding.
GPC1	glypican 1	Cell surface heparan sulfate proteoglycans are composed of a membrane-associated protein core substituted with a variable number of heparan sulfate chains. Members of the glypican-related integral membrane proteoglycan family (GRIPS) contain a core protein anchored to the cytoplasmic membrane via a glycosyl phosphatidylinositol linkage. Among its related pathways are Signaling by Robo receptor an…
RAD23A	RAD23 homolog A (S. cerevisiae)	protein involved in nucleotide excision repair, Among its related pathways are Nucleotide excision repair and Deubiquitination. GO annotations related to this gene include single-stranded DNA binding and polyubiquitin binding.
SNORD10	small nucleolar RNA C/D box 10	is an RNA Gene, and is affiliated with the snoRNA class.
WDR13	WD repeat domain 13	encodes a member of the WD repeat protein family. WD repeats are minimally conserved regions of approximately 40 amino acids typically bracketed by Gly-His and Trp-Asp (GH-WD), which may facilitate formation of heterotrimeric or multiprotein complexes. Members of this family are involved in a variety of cellular processes, including cell cycle progression, signal transduction, apoptosis, and gene…
DNAJC11	DnaJ (Hsp40) homolog subfamily C member 11	chaperone
MSANTD3	Myb/SANT-like DNA-binding domain containing 3	GO annotations related to this gene include identical protein binding.
CDC45	cell division cycle 45	essential protein required to the initiation of DNA replication. s protein has been shown to interact with MCM7 and DNA polymerase alpha. Among its related pathways are E2F mediated regulation of DNA replication and Cell cycle. GO annotations related to this gene include chromatin binding and DNA replication origin binding.
TMEM63A	transmembrane protein 63A	is a Protein Coding gene. Among its related pathways are Innate Immune System. GO annotations related to this gene include nucleotide binding. An important paralog of this gene is TMEM63B.
HAUS5	HAUS augmin-like complex subunit 5	The augmin complex is a microtubule-binding complex involved in microtubule generation within the mitotic spindle and is vital to mitotic spindle assembly, Contributes to mitotic spindle assembly, maintenance of centrosome integrity and completion of cytokinesis as part of the HAUS augmin-like complex.
RAD54L	RAD54-like (S. cerevisiae)	EAD-like helicase superfamily, and shares similarity with Saccharomyces cerevisiae Rad54, a protein known to be involved in the homologous recombination and repair of DNA. This protein has been shown to play a role in homologous recombination related repair of DNA double-strand breaks. T
LTBR	lymphotoxin beta receptor (TNFR superfamily member 3)	encodes a member of the tumor necrosis factor receptor superfamily. The major ligands of this receptor include lymphotoxin alpha/beta and tumor necrosis factor ligand superfamily member 14. The encoded protein plays a role in signalling during the development of lymphoid and other organs, lipid metabolism, immune response, and programmed cell death. Among its related pathways are TRAF Pathway and…
RBM5	RNA binding motif protein 5	is gene is a candidate tumor suppressor gene which encodes a nuclear RNA binding protein that is a component of the spliceosome A complex. his gene is located within the tumor suppressor region 3p21.3, and may play a role in the inhibition of tumor transformation and progression of several malignancies including lung cancer. Component of the spliceosome A complex. Regulates alternative splicing o…
GPATCH4	G patch domain containing 4	is a Protein Coding gene. GO annotations related to this gene include nucleic acid binding and poly(A) RNA binding.
DXO	decapping exoribonuclease	This gene localizes to the major histocompatibility complex (MHC) class III region on chromosome 6. The function of its protein product is unknown, but its ubiquitous expression and conservation in both simple and complex eukaryotes suggests that this may be a housekeeping gene, Diseases associated with DXO include Ornithinemia and Gyrate Atrophy Of Choroid And Retina With Or Without Ornithinemia…
HMGA2	high mobility group AT-hook 2	ene encodes a protein that belongs to the non-histone chromosomal high mobility group (HMG) protein family. HMG proteins function as architectural factors and are essential components of the enhancesome. Diseases associated with HMGA2 include Adenomas, Salivary Gland Pleomorphic and Leiomyoma, Uterine, Somatic. Among its related pathways are Mesodermal Commitment Pathway and Transcriptional misre…
CPNE7	copine VII	ene encodes a member of the copine family, which is composed of calcium-dependent membrane-binding proteins. The gene product contains two N-terminal C2 domains and one von Willebrand factor A domain. The encoded protein may be involved in membrane trafficking, mong its related pathways are Glycerophospholipid biosynthesis and Metabolism.
DEFB116	defensin beta 116	efensins form a family of antimicrobial and cytotoxic peptides made by neutrophils. Defensins are short, processed peptide molecules that are classified by structure into three groups: alpha-defensins, beta-defensins and theta-defensins. All beta-defensin genes are densely clustered in four to five syntenic chromosomal regions. DEFB116 (Defensin Beta 116) is a Protein Coding gene. Among its relat…
MRPS26	mitochondrial ribosomal protein S26	Mitochondria have their own translation system for production of 13 proteins essential for oxidative phosphorylation. MRPS26 is 1 of more than 70 protein components of mitochondrial ribosomes that are encoded by the nuclear genome
ZBTB14	zinc finger and BTB domain containing 14	Diseases associated with ZBTB14 include Holoprosencephaly-4. GO annotations related to this gene include transcription factor activity, sequence-specific DNA binding and transcription regulatory region DNA binding
TOR1A	torsin family 1 member A (torsin A)	member of the AAA family of adenosine triphosphatases (ATPases), is related to the Clp protease/heat shock family and is expressed prominently in the substantia nigra pars compacta. Mutations in this gene result in the autosomal dominant disorder, torsion dystonia 1, Participates in the cellular trafficking and may regulate the subcellular location of multipass membrane proteins such as the dopam…
ALYREF	Aly/REF export factor	gene is a heat stable, nuclear protein and functions as a molecular chaperone. It is thought to regulate dimerization, DNA binding, and transcriptional activity of basic region-leucine zipper (bZIP) proteins. mong its related pathways are mRNA Splicing - Major Pathway and Influenza A.
PMF1	polyamine-modulated factor 1	Among its related pathways are Mitotic Metaphase and Anaphase and Mitotic Prometaphase. Part of the MIS12 complex which is required for normal chromosome alignment and segregation and kinetochore formation during mitosis.
FRG2	FSHD region gene 2	Diseases associated with FRG2 include Facioscapulohumeral Muscular Dystrophy 1. An important paralog of this gene is FRG2B.
STRN4	striatin calmodulin binding protein 4	GO annotations related to this gene include protein domain specific binding and calmodulin binding.
TMEM17	transmembrane protein 17	Diseases associated with TMEM17 include Orofaciodigital Syndrome Vi and Meckel Syndrome 1. Transmembrane component of the tectonic-like complex, a complex localized at the transition zone of primary cilia and acting as a barrier that prevents diffusion of transmembrane proteins between the cilia and plasma membranes. Required for ciliogenesis and sonic hedgehog/SHH signaling
CDCA7	cell division cycle associated 7	gene was identified as a c-Myc responsive gene, and behaves as a direct c-Myc target gene. Overexpression of this gene is found to enhance the transformation of lymphoblastoid cells, and it complements a transformation-defective Myc Box II mutant, suggesting its involvement in c-Myc-mediated cell transformation, iseases associated with CDCA7 include Immunodeficiency-Centromeric Instability-Facial…
LINC00968	long intergenic non-protein coding RNA 968	is an RNA Gene, and is affiliated with the non-coding RNA class.
RRM2	ribonucleotide reductase M2	this reductase catalyzes the formation of deoxyribonucleotides from ribonucleotides. . Among its related pathways are superpathway of pyrimidine deoxyribonucleotides de novo biosynthesis and Glutathione metabolism. GO annotations related to this gene include oxidoreductase activity and ribonucleoside-diphosphate reductase activity, thioredoxin disulfide as acceptor.
TIMELESS	timeless circadian clock	ighly conserved and is involved in cell survival after damage or stress, increase in DNA polymerase epsilon activity, maintenance of telomere length, and epithelial cell morphogenesis. The encoded protein also plays a role in the circadian rhythm autoregulatory loop, interacting with the PERIOD genes (PER1, PER2, and PER3) and others to downregulate activation of PER1 by CLOCK/ARNTL. Among its re…
PPIH	peptidylprolyl isomerase H (cyclophilin H)	PPIases catalyze the cis-trans isomerization of proline imidic peptide bonds in oligopeptides and accelerate the folding of proteins. This protein is a specific component of the complex that includes pre-mRNA processing factors PRPF3, PRPF4, and PRPF18, as well as U4/U5/U6 tri-snRNP. Among its related pathways are mRNA Splicing - Major Pathway and Gene Expression. GO annotations related to this g…
TCAM1P	testicular cell adhesion molecule 1 pseudogene	This pseudogene is located downstream from the growth hormone locus on chromosome 17. This locus evolved by a series of partial duplications that have disrupted the human gene. A homologous gene in mouse encodes a testis-specific cell adhesion protein that may play a role in germ cell-Sertoli cell interactions.
PHF2	PHD finger protein 2	PHD finger shows the typical Cys4-His-Cys3 arrangement. PHD finger genes are thought to belong to a diverse group of transcriptional regulators possibly affecting eukaryotic gene expression by influencing chromatin structure. Among its related pathways are Activated PKN1 stimulates transcription of AR (androgen receptor) regulated genes KLK2 and KLK3 and Chromatin organization.
CCNB2	cyclin B2	Cyclin B2 is a member of the cyclin family, specifically the B-type cyclins. The B-type cyclins, B1 and B2, associate with p34cdc2 and are essential components of the cell cycle regulatory machinery. Among its related pathways are Transport of the SLBP independent Mature mRNA and ATM Pathway.
QTRTD1	queuine tRNA-ribosyltransferase domain containing 1	ene encodes a subunit of tRNA-guanine transglycosylase. tRNA-guanine transglycosylase is a heterodimeric enzyme complex that plays a critical role in tRNA modification by synthesizing the 7-deazaguanosine queuosine, which is found in tRNAs that code for asparagine, aspartic acid, histidine, and tyrosine, Among its related pathways are Gene Expression and tRNA processing
PATZ1	POZ (BTB) and AT hook containing zinc finger 1	protein encoded by this gene contains an A-T hook DNA binding motif which usually binds to other DNA binding structures to play an important role in chromatin modeling and transcription regulation. nce the encoded protein has typical features of a transcription factor, it is postulated to be a repressor of gene expression, Diseases associated with PATZ1 include Sarcoma. Among its related pathways…
AUNIP	aurora kinase A and ninein interacting protein	Required for the dynamic movement of AURKA at the centrosomes and spindle apparatus during the cell cycle.
KIF2C	kinesin family member 2C	gene encodes a kinesin-like protein that functions as a microtubule-dependent molecular motor. Among its related pathways are Innate Immune System and Aurora B signaling. GO annotations related to this gene include ATPase activity and microtubule motor activity.
EGLN1	egl-9 family hypoxia-inducible factor 1	catalyzes the post-translational formation of 4-hydroxyproline in hypoxia-inducible factor (HIF) alpha proteins. HIF is a transcriptional complex that plays a central role in mammalian oxygen homeostasis. Among its related pathways are CDK-mediated phosphorylation and removal of Cdc6 and Photodynamic therapy-induced HIF-1 survival signaling
QKI	QKI KH domain containing RNA binding	his gene is an RNA-binding protein that regulates pre-mRNA splicing, export of mRNAs from the nucleus, protein translation, and mRNA stability. Among its related pathways are HIV Life Cycle and Oncogenic MAPK signaling. GO annotations related to this gene include nucleic acid binding and RNA binding
OR56A1	olfactory receptor family 56 subfamily A member 1	Olfactory receptors interact with odorant molecules in the nose, to initiate a neuronal response that triggers the perception of a smell. mong its related pathways are Olfactory Signaling Pathway and Signaling by GPCR.
PSPH	phosphoserine phosphatase	protein encoded by this gene belongs to a subfamily of the phosphotransferases. This encoded enzyme is responsible for the third and last step in L-serine formation. It catalyzes magnesium-dependent hydrolysis of L-phosphoserine and is also involved in an exchange reaction between L-serine and L-phosphoserine. mong its related pathways are Amino acid synthesis and interconversion (transamination)…
YARS	tyrosyl-tRNA synthetase	Aminoacyl-tRNA synthetases catalyze the aminoacylation of tRNA by their cognate amino acid, Cytokine activities have also been observed for the human tyrosyl-tRNA synthetase, after it is split into two parts, an N-terminal fragment that harbors the catalytic site and a C-terminal fragment found only in the mammalian enzyme. The N-terminal fragment is an interleukin-8-like cytokine, whereas the re…
CMTM1	CKLF-like MARVEL transmembrane domain containing 1	belongs to the chemokine-like factor gene superfamily, a novel family that is similar to the chemokine and the transmembrane 4 superfamilies of signaling molecules. may play an important role in testicular development. GO annotations related to this gene include cytokine activity.
MAZ	MYC-associated zinc finger protein (purine-binding transcription factor)	Among its related pathways are Sudden Infant Death Syndrome (SIDS) Susceptibility Pathways. GO annotations related to this gene include nucleic acid binding and chromatin binding.
WDR90	WD repeat domain 90	The function of WDR90 in humans in not well known. Given its broad expression in many tissues, its ties to the protein superfamily WD40 domain-containing proteins, and the known protein interactions, it could play a role in histone modifications, vesicular transport, or transcription regulation
ZNF830	zinc finger protein 830	Among its related pathways are Transcription-Coupled Nucleotide Excision Repair (TC-NER) and DNA Double-Strand Break Repair. GO annotations related to this gene include nucleic acid binding.
SNRPF	small nuclear ribonucleoprotein polypeptide F	Among its related pathways are mRNA Splicing - Major Pathway and Processing of Capped Intronless Pre-mRNA.
USP11	ubiquitin specific peptidase 11	USP11 (Ubiquitin Specific Peptidase 11) is a Protein Coding gene. Among its related pathways are Chaperonin-mediated protein folding and Deubiquitination. GO annotations related to this gene include cysteine-type endopeptidase activity and thiol-dependent ubiquitinyl hydrolase activity
KEAP1	kelch-like ECH-associated protein 1	Kelch-like ECH-associated protein 1 interacts with NF-E2-related factor 2 in a redox-sensitive manner and the dissociation of the proteins in the cytoplasm is followed by transportation of NF-E2-related factor 2 to the nucleus, Among its related pathways are Sertoli-Sertoli Cell Junction Dynamics and Photodynamic therapy-induced NFE2L2 (NRF2) survival signaling.
SNORD104	small nucleolar RNA C/D box 104	NORD104 (Small Nucleolar RNA, C/D Box 104) is an RNA Gene, and is affiliated with the snoRNA class.
KDELC2	KDEL (Lys-Asp-Glu-Leu) containing 2	glucosyltransferase activity
KNSTRN	kinetochore-localized astrin/SPAG5 binding protein	Promotes the metaphase-to-anaphase transition and is required for chromosome alignment, normal timing of sister chromatid segregation, and maintenance of spindle pole architecture
SDC1	syndecan 1	protein encoded by this gene is a transmembrane (type I) heparan sulfate proteoglycan and is a member of the syndecan proteoglycan family. The syndecans mediate cell binding, cell signaling, and cytoskeletal organization and syndecan receptors are required for internalization of the HIV-1 tat protein. The syndecan-1 protein functions as an integral membrane protein and participates in cell prolif…
CTCF	CCCTC-binding factor (zinc finger protein)	Depending upon the context of the site, the protein can bind a histone acetyltransferase (HAT)-containing complex and function as a transcriptional activator or bind a histone deacetylase (HDAC)-containing GO annotations related to this gene include transcription factor activity, sequence-specific DNA binding and chromatin binding. complex and function as a transcriptional repressor. If the prote…
FAM136A	family with sequence similarity 136 member A	gene encodes a mitochondrially localized protein that is highly conserved across species,The gene is expressed in a variety of tissues including human lymphoblast cells and rat neurosensorial epithelium of the cristaampullaris. A mutation in this gene has been associated with familial Meniere's disease, a chronic disorder of the inner ear.
ACAT2	acetyl-CoA acetyltransferase 2	product of this gene is an enzyme involved in lipid metabolism, and it encodes cytosolic acetoacetyl-CoA thiolase. . Diseases associated with ACAT2 include Acat2 Deficiency. Among its related pathways are Lysine degradation and Fatty acid metabolism. GO annotations related to this gene include transferase activity, transferring acyl groups other than amino-acyl groups and acetyl-CoA C-acetyltrans…
L3MBTL2	l(3)mbt-like 2 (Drosophila)	L3MBTL2 (L3MBTL2 Polycomb Repressive Complex 1 Subunit) is a Protein Coding gene. Among its related pathways are Metabolism of proteins and SUMOylation. GO annotations related to this gene include histone binding and methylated histone binding
FOXQ1	forkhead box Q1	FOXQ1 is a member of the FOX gene family, which is characterized by a conserved 110-amino acid DNA-binding motif called the forkhead or winged helix domain. FOX genes are involved in embryonic , Among its related pathways are Preimplantation Embryo. GO annotations related to this gene include transcription factor activity, sequence-specific DNA binding and RNA polymerase II transcription factor a…
DTYMK	deoxythymidylate kinase (thymidylate kinase)	Among its related pathways are superpathway of pyrimidine deoxyribonucleotides de novo biosynthesis and Purine metabolism (KEGG). GO annotations related to this gene include kinase activity and thymidylate kinase activity.
LXN	latexin	This gene encodes the only known protein inhibitor of zinc-dependent metallocarboxypeptidase, GO annotations related to this gene include heparin binding and metalloendopeptidase inhibitor activity
HSPA8	heat shock 70kDa protein 8	This gene encodes a member of the heat shock protein 70 family, which contains both heat-inducible and constitutively expressed members, It functions as a chaperone, and binds to nascent polypeptides to facilitate correct folding. Among its related pathways are Clathrin derived vesicle budding and mRNA Splicing - Major Pathway. GO annotations related to this gene include poly(A) RNA binding and u…
MCM2	minichromosome maintenance complex component 2	protein encoded by this gene is one of the highly conserved mini-chromosome maintenance proteins (MCM) that are involved in the initiation of eukaryotic genome replication. This protein forms a complex with MCM4, 6, and 7, and has been shown to regulate the helicase activity of the complex. Among its related pathways are Telomere C-strand (Lagging Strand) Synthesis and E2F mediated regulation of …
HJURP	Holliday junction recognition protein	HJURP (Holliday Junction Recognition Protein) is a Protein Coding gene. Diseases associated with HJURP include Fibrillary Astrocytoma. Among its related pathways are Chromosome Maintenance and Cell Cycle, Mitotic. GO annotations related to this gene include identical protein binding and histone binding.
POLE	polymerase (DNA directed) epsilon catalytic subunit	his gene encodes the catalytic subunit of DNA polymerase epsilon. The enzyme is involved in DNA repair and chromosomal DNA replication. Mutations in this gene have been associated with colorectal cancer 12 and facial dysmorphism, immunodeficiency, livedo, and short stature. mong its related pathways are DNA Double-Strand Break Repair and Translesion synthesis by Y family DNA polymerases bypasses …
DDX51	DEAD (Asp-Glu-Ala-Asp) box polypeptide 51	GO annotations related to this gene include nucleic acid binding and hydrolase activity.
SLC25A21	solute carrier family 25 (mitochondrial oxoadipate carrier) member 21	SLC25A21 is a homolog of the S. cerevisiae ODC proteins, mitochondrial carriers that transport C5-C7 oxodicarboxylates across inner mitochondrial membranes. Among its related pathways are Viral mRNA Translation and Histidine, lysine, phenylalanine, tyrosine, proline and tryptophan catabolism.
E2F2	E2F transcription factor 2	he E2F family plays a crucial role in the control of cell cycle and action of tumor suppressor proteins and is also a target of the transforming proteins of small DNA tumor viruses. Diseases associated with E2F2 include Retinoblastoma and Retinal Cancer. Among its related pathways are MAPK Signaling: Mitogen Stimulation Pathway and Cyclins and Cell Cycle Regulation. GO annotations related to this…
ILF3	interleukin enhancer binding factor 3 90kDa	his gene encodes a double-stranded RNA (dsRNA) binding protein that complexes with other proteins, dsRNAs, small noncoding RNAs, and mRNAs to regulate gene expression and stabilize mRNA, This protein (NF90, ILF3) forms a heterodimer with a 45 kDa transcription factor (NF45, ILF2) required for T-cell expression of interleukin 2. This complex has been shown to affect the redistribution of nuclear m…
NNT	nicotinamide nucleotide transhydrogenase	his gene encodes an integral protein of the inner mitochondrial membrane. The enzyme couples hydride transfer between NAD(H) and NADP(+) to proton translocation across the inner mitochondrial membrane. GO annotations related to this gene include oxidoreductase activity and NADP binding.
CDC25A	cell division cycle 25A	CDC25A is a member of the CDC25 family of phosphatases. CDC25A is required for progression from G1 to the S phase of the cell cycle. It activates the cyclin-dependent kinase CDC2 by removing two phosphate , Diseases associated with CDC25A include Breast Cancer. Among its related pathways are MAPK-Erk Pathway and Validated targets of C-MYC transcriptional activation. GO annotations related to this…
DNAJC9	DnaJ (Hsp40) homolog subfamily C member 9	DNAJC9 (DnaJ Heat Shock Protein Family (Hsp40) Member C9) is a Protein Coding gene. Diseases associated with DNAJC9 include Corneal Degeneration and Recurrent Corneal Erosion.
CENPO	centromere protein O	his gene encodes a component of the interphase centromere complex. The encoded protein is localized to the centromere throughout the cell cycle and is required for bipolar spindle assembly, chromosome , Among its related pathways are Chromosome Maintenance and Mitotic Metaphase and Anaphase.segregation and checkpoint signaling during mitosis.
SLC18B1	solute carrier family 18 subfamily B member 1	This gene encodes a protein, which has high sequence similarity to rat, xenopus and zebrafish proteins. The protein function is unknown
NSMAF	neutral sphingomyelinase (N-SMase) activation associated factor	This gene encodes a WD-repeat protein that binds the cytoplasmic sphingomyelinase activation domain of the 55kD tumor necrosis factor receptor. This protein is required for TNF-mediated activation of neutral , mong its related pathways are TNF signaling (REACTOME) and TNFR1 Pathway. GO annotations related to this gene include phospholipid binding and sphingomyelin phosphodiesterase activator acti…
SRPK2	SRSF protein kinase 2	Among its related pathways are mRNA Splicing - Major Pathway. GO annotations related to this gene include poly(A) RNA binding and protein kinase activity.
ENOSF1	enolase superfamily member 1	ENOSF1 (Enolase Superfamily Member 1) is a Protein Coding gene. Among its related pathways are Fructose and mannose metabolism. GO annotations related to this gene includemagnesium ion binding and L-fuconate dehydratase activity.
USP5	ubiquitin specific peptidase 5 (isopeptidase T)	Ubiquitin (see MIM 191339)-dependent proteolysis is a complex pathway of protein metabolism implicated in such diverse cellular functions as maintenance of chromatin structure, receptor function, and GO annotations related to this gene include cysteine-type endopeptidase activity and thiol-dependent ubiquitinyl hydrolase activity.degradation of abnormal proteins.
ZNF428	zinc finger protein 428	protein coding gene??
SNORD110	small nucleolar RNA C/D box 110	is an RNA Gene, and is affiliated with the snoRNA class
TFDP1	transcription factor Dp-1	This gene encodes a member of a family of transcription factors that heterodimerize with E2F proteins to enhance their DNA-binding activity and promote transcription from E2F target genes. Diseases associated with TFDP1 include Retinoblastoma. Among its related pathways are Cellular Senescence and Transcriptional activity of SMAD2/SMAD3-SMAD4 heterotrimer
EMG1	EMG1 N1-specific pseudouridine methyltransferase	This gene encodes an essential, conserved eukaryotic protein that methylates pseudouridine in 18S rRNA. The related protein in yeast is a component of the small subunit processome and is essential for Among its related pathways are rRNA processing in the nucleus and cytosol and Gene Expressionbiogenesis of the ribosomal 40S subunit. A mutation in this gene has been associated with Bowen-Conradi s…
C1orf123	chromosome 1 open reading frame 123
HNRNPA3	heterogeneous nuclear ribonucleoprotein A3	e. Among its related pathways are mRNA Splicing - Major Pathway and Gene Expression. GO annotations related to this gene include nucleic acid binding and RNA binding.
TEAD1	TEA domain family member 1 (SV40 transcriptional enhancer factor)	ubiquitous transcriptional enhancer factor that is a member of the TEA/ATTS domain family, transactivation of a wide variety of genes and, in placental cells, also acts as a transcriptional repressor. Mutations in this gene cause Sveinsson's chorioretinal atrophy, Among its related pathways are Mesodermal Commitment Pathway and ERK Signaling.
MCRS1	microspherule protein 1	Diseases associated with MCRS1 include Pigmented Basal Cell Carcinoma and Herpes Simplex. Among its related pathways are Influenza A and Deubiquitination. GO annotations related to this gene include histone acetyltransferase activity (H4-K5 specific) and histone acetyltransferase activity (H4-K16 specific).
HDAC7	histone deacetylase 7	HDAC7 (Histone Deacetylase 7) is a Protein Coding gene. Among its related pathways are Phospholipase-C Pathway and Signaling by NOTCH1. GO annotations related to this gene include chromatin binding and transcription corepressor activity.
GIMAP2	GTPase IMAP family member 2	gene encodes a protein belonging to the GTP-binding superfamily and to the immuno-associated nucleotide (IAN) subfamily of nucleotide-binding proteins. GO annotations related to this gene include GTP binding.
LY6G5C	lymphocyte antigen 6 complex locus G5C	LY6G5C belongs to a cluster of leukocyte antigen-6 (LY6) genes located in the major histocompatibility complex (MHC) class III region on chromosome 6. ost LY6 proteins are attached to the cell surface by a glycosylphosphatidylinositol (GPI) anchor that is directly involved in signal transduction
CHEK1	checkpoint kinase 1	The protein encoded by this gene belongs to the Ser/Thr protein kinase family. It is required for checkpoint mediated cell cycle arrest in response to DNA damage or the presence of unreplicated DNA, This protein acts to integrate signals from ATM and ATR, two cell cycle proteins involved in DNA damage responses, Diseases associated with CHEK1 include Ataxia-Telangiectasia and Breast Cancer. Among…
ERMAP	erythroblast membrane-associated protein (Scianna blood group)	The protein encoded by this gene is a cell surface transmembrane protein that may act as an erythroid cell receptor, possibly as a mediator of cell adhesion. Polymorphisms in this gene are responsible for the Scianna/Radin blood group system.
PPAN-P2RY11	PPAN-P2RY11 readthrough	elongs to the family of G-protein coupled receptors. This family has several receptor subtypes with different pharmacological selectivity, which overlaps in some cases, for various adenosine and uridine, . Among its related pathways are Nucleotide-like (purinergic) receptors and Development Angiotensin activation of ERK. nucleotides.
NUP62	nucleoporin 62kDa	The nuclear pore complex is a massive structure that extends across the nuclear envelope, forming a gateway that regulates the flow of macromolecules between the nucleus and the cytoplasm. Nucleoporins are the main components of the nuclear pore complex in eukaryotic cells, Among its related pathways are HIV Life Cycle and Transport of the SLBP independent Mature mRNA.
RIN2	Ras and Rab interactor 2	The RAB5 protein is a small GTPase involved in membrane trafficking in the early endocytic pathway. The protein encoded by this gene binds the GTP-bound form of the RAB5 protein preferentially over the GDP-bound form, and functions as a guanine nucleotide exchange factor for RAB5. Among its related pathways are Vesicle-mediated transport and RAB GEFs exchange GTP for GDP on RABs.
DENND2D	DENN/MADD domain containing 2D	Among its related pathways are Vesicle-mediated transport and RAB GEFs exchange GTP for GDP on RABs. GO annotations related to this gene include Rab guanyl-nucleotide exchange factor activity.
SLC5A6	solute carrier family 5 (sodium/multivitamin and iodide cotransporter) member 6	Diseases associated with SLC5A6 include Thiamine Metabolism Dysfunction Syndrome 2 and Basal Ganglia Disease. Among its related pathways are Metabolism of water-soluble vitamins and cofactors and Transport of glucose and other sugars, bile salts and organic acids, metal ions and amine compounds.
RBX1	ring-box 1 E3 ubiquitin protein ligase	The encoded protein interacts with cullin proteins and likely plays a role in ubiquitination processes necessary for cell cycle progression. This protein may also affect protein turnover. . Among its related pathways are RET signaling and Signaling by NOTCH1.
KAT2A	K(lysine) acetyltransferase 2A	KAT2A, or GCN5, is a histone acetyltransferase (HAT) that functions primarily as a transcriptional activator. It also functions as a repressor of NF-kappa-B, mong its related pathways are Signaling by NOTCH1 and Validated targets of C-MYC transcriptional activation. Functions as a histone acetyltransferase (HAT) to promote transcriptional activation
OR51F2	olfactory receptor family 51 subfamily F member 2	Olfactory receptors interact with odorant molecules in the nose, to initiate a neuronal response that triggers the perception of a smell. Among its related pathways are Olfactory Signaling Pathway and Signaling by GPCR.
LRRC41	leucine rich repeat containing 41	LRRC41 (Leucine Rich Repeat Containing 41) is a Protein Coding gene. Among its related pathways are Innate Immune System and Class I MHC mediated antigen processing and presentation.
MSL1	male-specific lethal 1 homolog (Drosophila)	Among its related pathways are Chromatin organization. Component of histone acetyltransferase complex responsible for the majority of histone H4 acetylation at Lys-16 (H4K16ac) which is implicated in the formation of higher-order chromatin structure. Greatly enhances MSL2 E3 ubiquitin ligase activity, promoting monoubiquitination of histone H2B at Lys-34 (H2BK34Ub). This modification in turn stim…
TPX2	TPX2 microtubule-associated	PX2 (TPX2, Microtubule Nucleation Factor) is a Protein Coding gene. Diseases associated with TPX2 include Hepatocellular Carcinoma. Among its related pathways are Regulation of TP53 Activity and PLK1 signaling events.
KCTD15	potassium channel tetramerization domain containing 15	. Among its related pathways are Neuropathic Pain-Signaling in Dorsal Horn Neurons andSweet Taste Signaling. An important paralog of this gene is KCTD1.
POLE3	polymerase (DNA directed) epsilon 3 accessory subunit	POLE3 is a histone-fold protein that interacts with other histone-fold proteins to bind DNA in a sequence-independent manner. These histone-fold protein dimers combine within larger enzymatic complexes for DNA transcription, replication, and packaging.
JADE2	jade family PHD finger 2	Among its related pathways are Chromatin organization. Component of the HBO1 complex which has a histone H4-specific acetyltransferase activity, a reduced activity toward histone H3 and is responsible for the bulk of histone H4 acetylation in vivo.
DLK2	delta-like 2 homolog (Drosophila)	Among its related pathways are Canonical and Non-canonical Notch signaling and P38 MAPK Signaling Pathway (sino). GO annotations related to this gene include calcium ion binding and protein heterodimerization activity.
SRM	spermidine synthase	The polyamines putrescine, spermine, and spermidine are ubiquitous polycationic mediators of cell growth and differentiation. Spermidine synthase is one of four enzymes in the polyamine-biosynthetic pathway and carries out the final step of spermidine biosynthesis, Glutathione metabolism and Arginine and proline metabolism.
CCDC86	coiled-coil domain containing 86	CDC86 (Coiled-Coil Domain Containing 86) is a Protein Coding gene. GO annotations related to this gene include poly(A) RNA binding, maybe associated ith IL3
PSMB6	proteasome (prosome macropain) subunit beta type 6	he proteasome is a multicatalytic proteinase complex with a highly ordered ring-shaped 20S core structure. The core structure is composed of 4 rings of 28 non-identical subunits; 2 rings are composed of 7 alpha subunits and 2 rings are composed of 7 beta subunit, iseases associated with PSMB6 include Hiv-1. Among its related pathways are RET signaling and Transport of glucose and other sugars, bi…
GTF2IRD1P1	GTF2I repeat domain containing 1 pseudogene 1	GTF2IRD1P1 (GTF2I Repeat Domain Containing 1 Pseudogene 1) is a Pseudogene.
TOM1L1	target of myb1 (chicken)-like 1	TOM1L1 (Target Of Myb1 Like 1 Membrane Trafficking Protein) is a Protein Coding gene. GO annotations related to this gene include protein kinase binding and ubiquitin binding.
ADCY3	adenylate cyclase 3	, mong its related pathways are Signaling in Gap Junctions and Development Endothelin-1/EDNRA signaling. GO annotations related to this gene include nucleotide binding and phosphorus-oxygen lyase activity.
LIG1	ligase I DNA ATP-dependent	This gene encodes a member of the ATP-dependent DNA ligase protein family. The encoded protein functions in DNA replication, recombination, and the base excision repair process. Mutations in this gene that lead to DNA ligase I deficiency result in immunodeficiency and increased sensitivity to DNA-damaging agents, Among its related pathways are Telomere C-strand (Lagging Strand) Synthesis and Nucl…
GINS2	GINS complex subunit 2 (Psf2 homolog)	The formation of this complex is essential for the initiation of DNA replication in yeast and Xenopus egg extracts, Among its related pathways are CDK-mediated phosphorylation and removal of Cdc6 and Telomere C-strand (Lagging Strand) Synthesis. GO annotations related to this gene include 3-5 DNA helicase activity.
SRSF2	serine/arginine-rich splicing factor 2	The protein encoded by this gene is a member of the serine/arginine (SR)-rich family of pre-mRNA splicing factors, which constitute part of the spliceosome, mong its related pathways are mRNA Splicing - Major Pathway and Influenza A. GO annotations related to this gene include nucleic acid binding and nucleotide binding.
SNRPA1	small nuclear ribonucleoprotein polypeptide A'	is a Protein Coding gene. Among its related pathways are mRNA Splicing - Major Pathway and Gene Expression. GO annotations related to this gene include poly(A) RNA binding.
LMNB1	lamin B1	This gene encodes one of the two B-type lamin proteins and is a component of the nuclear lamina. A duplication of this gene is associated with autosomal dominant adult-onset leukodystrophy (ADLD). iseases associated with LMNB1 include Leukodystrophy, Adult-Onset, Autosomal Dominant and Autosomal Dominant Leukodystrophy With Autonomic Disease. Among its related pathways are Apoptosis and survival …
TMPO	thymopoietin	he protein encoded by this gene resides in the nucleus and may play a role in the assembly of the nuclear lamina, and thus help maintain the structural organization of the nuclear envelope. It may function as a receptor for the attachment of lamin filaments to the inner nuclear membrane. Mutations in this gene are associated with dilated cardiomyopathy.Among its related pathways are Nuclear Envel…
ZNF362	zinc finger protein 362	ZNF362 (Zinc Finger Protein 362) is a Protein Coding gene. An important paralog of this gene is ZNF384.
UFC1	ubiquitin-fold modifier conjugating enzyme 1	UFC1 is an E2-like conjugating enzyme for ubiquitin-fold modifier-1
C1orf174	chromosome 1 open reading frame 174	C1orf174 (Chromosome 1 Open Reading Frame 174) is a Protein Coding gene.
BEND3	BEN domain containing 3	Binds to unmethylated major satellite DNA and is involved in the recruitment of the Polycomb repressive complex 2 (PRC2) to major satellites, Transcriptional repressor which associates with the NoRC (nucleolar remodeling complex) complex and plays a key role in repressing rDNA transcription, Among its related pathways are mRNA Splicing - Major Pathway and Gene Expression. GO annotations related t…
RBMX	RNA binding motif protein X-linked	This gene belongs to the RBMY gene family which includes candidate Y chromosome spermatogenesis genes. Among its related pathways are mRNA Splicing - Major Pathway and Gene Expression. GO annotations related to this gene include nucleic acid binding and RNA binding
DNLZ	DNL-type zinc finger	DNLZ (DNL-Type Zinc Finger) is a Protein Coding gene. GO annotations related to this gene include chaperone binding.
DKC1	dyskeratosis congenita 1 dyskerin	his gene functions in two distinct complexes. It plays an active role in telomerase stabilization and maintenance, as well as recognition of snoRNAs containing H/ACA sequences which provides stability during biogenesis and assembly into H/ACA small nucleolar RNA ribonucleoproteins (snoRNPs).
FOXM1	forkhead box M1	The protein encoded by this gene is a transcriptional activator involved in cell proliferation. The encoded protein is phosphorylated in M phase and regulates the expression of several cell cycle genes, such as cyclin B1 and cyclin D1. . Among its related pathways are FOXM1 transcription factor network and Regulation of PLK1 Activity at G2/M Transition.
TCEAL1	transcription elongation factor A (SII)-like 1	This gene encodes a member of the transcription elongation factor A (SII)-like (TCEAL) gene family. Members of this family may function as nuclear phosphoproteins that modulate transcription in a promoter context-dependent manner. The encoded protein is similar to transcription elongation factor A/transcription factor SII and contains a zinc finger-like motif as well as a sequence related to the …
ATF5	activating transcription factor 5	Diseases associated with ATF5 include Triple-Receptor Negative Breast Cancer. Among its related pathways are TNFR1 Pathway and Circadian rythm related genes. GO annotations related to this gene include transcription factor activity, sequence-specific DNA binding and transcription corepressor activity. May act as a negative regulator of IL1B transduction pathway in liver (PubMed:24379400). Upon IL…
SLC6A9	solute carrier family 6 (neurotransmitter transporter glycine) member 9	The amino acid glycine acts as an inhibitory neurotransmitter in the central nervous system. The protein encoded by this gene is one of two transporters that stop glycine signaling by removing it from the synaptic cleft.
LANCL2	LanC lantibiotic synthetase component C-like 2 (bacterial)	LANCL2 (LanC Like 2) is a Protein Coding gene. GO annotations related to this gene include GTP binding and phosphatidylinositol-4-phosphate binding
TTF2	transcription termination factor RNA polymerase II	his gene encodes a member of the SWI2/SNF2 family of proteins, which play a critical role in altering protein-DNA interactions. Among its related pathways are Human Thyroid Stimulating Hormone (TSH) signaling pathway and Insulin secretion. GO annotations related to this gene include hydrolase activity and DNA-dependent ATPase activity.
SMG5	SMG5 nonsense mediated mRNA decay factor	SMG5 (SMG5, Nonsense Mediated MRNA Decay Factor) is a Protein Coding gene. Among its related pathways are Gene Expression and mRNA surveillance pathway. GO annotations related to this gene include protein phosphatase 2A binding.
TIAL1	TIA1 cytotoxic granule-associated RNA binding protein-like 1	The protein encoded by this gene is a member of a family of RNA-binding proteins, has three RNA recognition motifs (RRMs), and binds adenine and uridine-rich elements in mRNA and pre-mRNAs of a wide range of genes. It regulates various activities including translational control, splicing and apoptosis. Among its related pathways are Apoptosis and Autophagy and Signaling by FGFR2
ZNF76	zinc finger protein 76	ZNF76 (Zinc Finger Protein 76) is a Protein Coding gene. Diseases associated with ZNF76 include Cataract 1, Multiple Types. GO annotations related to this gene include nucleic acid binding.
UBTF	upstream binding transcription factor RNA polymerase I	This gene encodes a member of the HMG-box DNA-binding protein family. The encoded protein plays a critical role in ribosomal RNA transcription as a key component of the pre-initiation complex, mediating the recruitment of RNA polymerase I to rDNA promoter regions. Among its related pathways are MAPK Signaling: Mitogen Stimulation Pathway and Validated targets of C-MYC transcriptional activation
UHRF1	ubiquitin-like with PHD and ring finger domains 1	This gene encodes a member of a subfamily of RING-finger type E3 ubiquitin ligases. . This gene is up-regulated in various cancers, and it is therefore considered to be a therapeutic target. Among its related pathways are Gene Expression and Activated PKN1 stimulates transcription of AR (androgen receptor) regulated genes KLK2 and KLK3. GO annotations related to this gene include transcription fa…
MAP3K6	mitogen-activated protein kinase kinase kinase 6	his gene encodes a serine/threonine protein kinase that forms a component of protein kinase-mediated signal transduction cascades. The encoded kinase participates in the regulation of vascular endothelial , . Among its related pathways are 4-1BB Pathway and NFAT and Cardiac Hypertrophy. GO annotations related to this gene include transferase activity, transferring phosphorus-containing groups and…
HIRIP3	HIRA interacting protein 3	he HIRA protein shares sequence similarity with Hir1p and Hir2p, the two corepressors of histone gene transcription characterized in the yeast, Saccharomyces cerevisiae, May play a role in chromatin function and histone metabolism via its interaction with HIRA and histones
BTBD6	BTB (POZ) domain containing 6	BTBD6 (BTB Domain Containing 6) is a Protein Coding gene. Among its related pathways are Class I MHC mediated antigen processing and presentation and Innate Immune System
ANP32B	acidic (leucine-rich) nuclear phosphoprotein 32 family member B	GO annotations related to this gene include histone binding and RNA polymerase binding, Multifunctional protein working as a cell cycle progression factor as well as a cell survival factor
TRMT5	tRNA methyltransferase 5	tRNAs contain as many as 13 or 14 nucleotides that are modified posttranscriptionally by enzymes that are highly specific for particular nucleotides in the tRNA structure
FAIM	Fas apoptotic inhibitory molecule	he protein encoded by this gene protects against death receptor-triggered apoptosis and regulates B-cell signaling and differentiation. Among its related pathways are Apoptosis and Autophagy and Neurotrophic factor-mediated Trk receptor signaling
GTF2I	general transcription factor IIi	his gene encodes a phosphoprotein containing six characteristic repeat motifs. nteracts with the basal transcription machinery by coordinating the formation of a multiprotein complex at the C-FOS promoter, and linking specific signal responsive activator complexes. Among its related pathways are Influenza A and Akt Signaling. GO annotations related to this gene include transcription factor activi…
SERPINH1	serpin peptidase inhibitor clade H (heat shock protein 47) member 1 (collagen binding protein 1)	is gene encodes a member of the serpin superfamily of serine proteinase inhibitors. The encoded protein is localized to the endoplasmic reticulum and plays a role in collagen biosynthesis as a collagen-specific molecular chaperone. mong its related pathways are Collagen chain trimerization and Degradation of the extracellular matrix. GO annotations related to this gene include poly(A) RNA binding…
HDGF	hepatoma-derived growth factor	This gene encodes a member of the hepatoma-derived growth factor family. The encoded protein has mitogenic and DNA-binding activity and may play a role in cellular proliferation and differentiation. High levels of expression of this gene enhance the growth of many tumors. Diseases associated with HDGF include Hepatocellular Carcinoma and Lung Cancer. Among its related pathways are GPCR Pathway an…
MCM3	minichromosome maintenance complex component 3	The protein encoded by this gene is one of the highly conserved mini-chromosome maintenance proteins (MCM) that are involved in the initiation of eukaryotic genome replication. . Among its related pathways are E2F mediated regulation of DNA replication and CDK-mediated phosphorylation and removal of Cdc6.
ADI1	acireductone dioxygenase 1	This gene encodes an enzyme that belongs to the aci-reductone dioxygenase family of metal-binding enzymes, which are involved in methionine salvage.
SMARCB1	SWI/SNF related matrix associated actin dependent regulator of chromatin subfamily b member 1	The protein encoded by this gene is part of a complex that relieves repressive chromatin structures, allowing the transcriptional machinery to access its targets more effectively, his gene has been found to be a tumor suppressor, and mutations in it have been associated with malignant rhabdoid tumors. GO annotations related to this gene include transcription coactivator activity and RNA polymeras…
SFMBT1	Scm-like with four mbt domains 1	This gene shares high similarity with the Drosophila Scm (sex comb on midleg) gene. It encodes a protein which contains four malignant brain tumor repeat (mbt) domains and may be involved in antigen , GO annotations related to this gene include transcription corepressor activity and histone binding. recognition.
SUMO3	small ubiquitin-like modifier 3	This gene encodes a member of the small ubiquitin-related modifier (SUMO) family of eukaryotic proteins. The encoded protein is covalently conjugated to other proteins via a post-translation modification , GO annotations related to this gene include SUMO transferase activity. known as sumoylation.
CCNA2	cyclin A2	The protein encoded by this gene belongs to the highly conserved cyclin family, whose members function as regulators of the cell cycle. CNA2 (Cyclin A2) is a Protein Coding gene. Diseases associated with CCNA2 include Lung Clear Cell Carcinoma and Splenic Diffuse Red Pulp Small B-Cell Lymphoma. Among its related pathways are DNA Double-Strand Break Repair and Regulation of TP53 Activity.
TGFB1I1	transforming growth factor beta 1 induced transcript 1	This gene encodes a coactivator of the androgen receptor, a transcription factor which is activated by androgen and has a key role in male sexual differentiation, TGFB1I1 (Transforming Growth Factor Beta 1 Induced Transcript 1) is a Protein Coding gene. Diseases associated with TGFB1I1 include Prostate Cancer. Among its related pathways are CCR5 Pathway in Macrophages and Adhesion.
UNG	uracil-DNA glycosylase	This gene encodes one of several uracil-DNA glycosylases, Uracil bases occur from cytosine deamination or misincorporation of dUMP residues. Alternative promoter usage and splicing of this gene leads to two different isoforms: the mitochondrial UNG1 and the nuclear UNG2. The UNG2 term was used as a previous symbol for the CCNO gene , Diseases associated with UNG include Immunodeficiency With Hype…
CDCA8	cell division cycle associated 8	This gene encodes a component of the chromosomal passenger complex. This complex is an essential regulator of mitosis and cell division, Among its related pathways are Aurora B signaling and Mitotic Metaphase and Anaphase.
U2AF2	U2 small nuclear RNA auxiliary factor 2	U2 auxiliary factor (U2AF), comprised of a large and a small subunit, is a non-snRNP protein required for the binding of U2 snRNP to the pre-mRNA branch site. Among its related pathways are mRNA Splicing - Major Pathway and Gene Expression. GO annotations related to this gene include nucleic acid binding and RNA binding.
NFYC	nuclear transcription factor Y gamma	This gene encodes one subunit of a trimeric complex forming a highly conserved transcription factor that binds with high specificity to CCAAT motifs in the promoters of a variety of genes. Among its related pathways are Validated targets of C-MYC transcriptional repression and Tuberculosis. GO annotations related to this gene include transcription factor activity, sequence-specific DNA binding an…
AVEN	apoptosis caspase activation inhibitor	AVEN (Apoptosis And Caspase Activation Inhibitor) is a Protein Coding gene. Diseases associated with AVEN include Schizoid Personality Disorder and Alzheimer Disease Mitochondrial. Among its related pathways are Apoptosis and Autophagy.
CCDC102A	coiled-coil domain containing 102A	CCDC102A (Coiled-Coil Domain Containing 102A) is a Protein Coding gene. An important paralog of this gene is CCDC102B.
EEF1B2	eukaryotic translation elongation factor 1 beta 2	This gene encodes a translation elongation factor. The protein is a guanine nucleotide exchange factor involved in the transfer of aminoacylated tRNAs to the ribosome. Alternative splicing results in three transcript variants which differ only in the 5' UTR. Among its related pathways are Viral mRNA Translation and Gene Expression. GO annotations related to this gene include translation elongatio…
TYMS	thymidylate synthetase	Thymidylate synthase catalyzes the methylation of deoxyuridylate to deoxythymidylate using 5,10-methylenetetrahydrofolate (methylene-THF) as a cofactor. This function maintains the dTMP (thymidine-5-prime monophosphate) pool critical for DNA replication and repair.
HNRNPAB	heterogeneous nuclear ribonucleoprotein A/B	his gene belongs to the subfamily of ubiquitously expressed heterogeneous nuclear ribonucleoproteins (hnRNPs). The hnRNPs are produced by RNA polymerase II and are components of the heterogeneous nuclear RNA (hnRNA) complexes. . Among its related pathways are mRNA Splicing - Major Pathway and Preimplantation Embryo. GO annotations related to this gene include nucleic acid binding and transcriptio…
CENPM	centromere protein M	The protein encoded by this gene is an inner protein of the kinetochore, the multi-protein complex that binds spindle microtubules to regulate chromosome segregation during cell division. It belongs to the constitutive centromere-associated network protein group, whose members interact with outer kinetochore proteins and help to maintain centromere identity at each cell division cycle. Among its …
CAP2	CAP adenylate cyclase-associated protein 2 (yeast)	his gene was identified by its similarity to the gene for human adenylyl cyclase-associated protein. The function of the protein encoded by this gene is unknown.
MARVELD3	MARVEL domain containing 3	MARVELD3 (MARVEL Domain Containing 3) is a Protein Coding gene. Among its related pathways are Tight junction. GO annotations related to this gene include mitogen-activated protein kinase kinase kinase binding.
CDCA3	cell division cycle associated 3	CDCA3 (Cell Division Cycle Associated 3) is a Protein Coding gene. Among its related pathways are Cell cycle_Role of APC in cell cycle regulation. F-box-like protein which is required for entry into mitosis. Acts by participating in E3 ligase complexes that mediate the ubiquitination and degradation of WEE1 kinase at G2/M phase
C7orf55	chromosome 7 open reading frame 55
MCM5	minichromosome maintenance complex component 5	he protein encoded by this gene is structurally very similar to the CDC46 protein from S. cerevisiae, a protein involved in the initiation of DNA replication. . The encoded protein is upregulated in the transition from the G0 to G1/S phase of the cell cycle and may actively participate in cell cycle regulation.
HMGN2	high mobility group nucleosomal binding domain 2	he protein encoded by this gene binds nucleosomal DNA and is associated with transcriptionally active chromatin. Along with a similar protein, HMGN1, the encoded protein may help maintain an open chromatin configuration around transcribable genes, Among its related pathways are Chromatin Regulation / Acetylation. GO annotations related to this gene include poly(A) RNA binding and nucleosomal DNA …
PHF19	PHD finger protein 19	PHF19 (PHD Finger Protein 19) is a Protein Coding gene. Diseases associated with PHF19 include Cataract 7 and Leukoencephalopathy With Vanishing White Matter. Among its related pathways are Gene Expression and Activated PKN1 stimulates transcription of AR (androgen receptor) regulated genes KLK2 and KLK3. GO annotations related to this gene includemethylated histone binding.
SMYD2	SET and MYND domain containing 2	Among its related pathways are Regulation of TP53 Activity and Gene Expression. GO annotations related to this gene include p53 binding and protein-lysine N-methyltransferase activity.
