# Supplementary material for: Epigenetic Treatment Alters Immune-Related Gene Signatures to Increase the Sensitivity of Anti PD-L1 Drugs
Source: Cancers (Basel). 2025 Jul 23;17(15):2431. doi: 10.3390/cancers17152431 (PMC12345851; doi:10.3390/cancers17152431)
Supplement: Supplementary file 1 [file cancers-17-02431-s001.zip › Supplementary Table 2.xlsx]

## Sheet: Sheet1
Assay ID	Gene name	JHU011	JHU022	UMSCC22b	UMSCC047	UPCISCC090	93VU147T
Hs00234140_m1	CCl2	x	x	x	x	x	x
Hs00169126_m1	AGTR2	x	x	x	x	x	x
Hs00359999_m1	ICOS	x	x	x	x	x	x
Hs99999919_m1	CCR4	x	x	1.51	-3.70977	-1.89091	x
Hs00157965_m1	HMOX1	1.3	2.53746	1.72	7.05554	9.11973	1.01102
Hs00166915_m1	REN	x	x	x	x	x	x
Hs00171042_m1	CXCL10	-5.31	x	x	x	x	-1.5378
Hs00174179_m1	ACE	x	x	-1.3	x	2.14717	x
Hs00188051_m1	GZMB	x	x	x	x	x	x
Hs00167982_m1	CYP7A1	x	x	x	x	x	x
Hs99999908_m1	GUSB	-1.37	-1.48353	1.18	-1.0793	x	-1.29522
Hs00174200_m1	IL5	x	x	x	x	x	x
Hs00174517_m1	NFKB2	-1.37	4.12418	2.34	2.23305	3.80778	1.78441
Hs00233688_m1	IL12B	x	x	x	x	x	x
Hs00174961_m1	EDN1	1.91	-1.23143	2.75	-1.43474	-8.54184	-1.20558
Hs99999901_s1	18S	x	x	x	x	x	x
Hs00174114_m1	IL2	x	x	x	x	x	x
Hs00168405_m1	IL12A	x	2.41548	3.74	-1.00354	9.20093	15.1217
Hs00174057_m1	SELE	x	x	x	x	x	x
Hs00188346_m1	TNFRSF18	1.09	-1.13433	x	x	x	x
Hs00156373_m1	CD34	x	x	x	x	x	x
Hs00153133_m1	PTGS2	-2.42	-2.19415	1.26	-1.80642	6.17414	1.05026
Hs00219575_m1	HLA-DRA	3.32	4.68945	5.04	10.6844	x	x
Hs00236874_m1	LTA	x	x	1.45	x	x	x
Hs00169473_m1	PRF1	x	x	x	x	x	x
Hs00189742_m1	LRP2	x	x	1.91	1.9819	x	x
Hs00163811_m1	C3	-2.44	3.66655	1.34	2.42434	x	1.53728
Hs00174379_m1	IL13	x	x	x	x	x	x
Hs00395088_m1	IKBKB	-1.23		-1.21	-1.84849	-2.46738	1.32397
Hs00161707_m1	SKI	-1.03	1.24852	-1.1	1.09747	1.71078	1.41851
Hs00174333_m1	CD19	x	x		x	x	x
Hs00232219_m1	SMAD3	-2.05	1.25471	-1.44	-2.32797	-5.27448	-1.40095
Hs00192564_m1	RPL3L	x	x	3.4	20.6956	111.66	5.20092
Hs00174086_m1	IL10	x	x	x	x	x	x
Hs00175480_m1	CTLA4	x	x	x	x	x	x
Hs00180269_m1	BAX	-1.18	1.46252	1.33	-2.63077	1.32406	1.40944
Hs00203436_m1	TBX21	x	x	x	x	x	x
Hs00411908_m1	MYH6	x	x	x	x	x	x
Hs00374176_m1	CD40	1.24455	x	1.89	1.22	2.27	x
Hs00167927_m1	CYP1A2	x	x	x	x	x	x
Hs00175478_m1	CD80	x	x	x	x	x	x
Hs00234174_m1	STAT3	1.49937	2.19	4.02	1.16	1.44019	-1.53081
Hs00174150_m1	CCR2	x	x	x	x	x	x
Hs00365634_g1	PTPRC	x	x	x	x	5.20573	x
Hs00246266_m1	GNLY	x	x	x	x	x	x
Hs99999906_m1	PGK1	-1.36	-1.07566	1.47	-1.78383	1.69568	2.77446
Hs00174117_m1	IL3	x	x	x	x	x	x
Hs00174125_m1	IL9	x	x	x	x	x	x
Hs00167248_m1	NOS2A	x	x	x	x	x	x
Hs00163934_m1	CD40LG	x	x	x	x	x	x
Hs00154355_m1	CD68	-1.25	1.85607	0.99	1.08137	11.7079	2.31068
Hs00171138_m1	CXCL11	x	x	x	x	x	-2.16151
Hs00171054_m1	CCR7	x	x	x	x	x	x
Hs00163653_m1	FAS	-2.69	x	0.05	-30.695	-10.8989	-2.60618
Hs00174131_m1	IL6	-4.06	1.13985	1.45	-1.5544	x	-5.36417
Hs00174128_m1	TNF	-2.6	x	x	x	x	x
Hs00233520_m1	CD8A	x	2.11939	1.69	-1.39373	3.21221	x
Hs00167894_m1	CD3E	x	x	x	x	x	x
Hs00171041_m1	CXCR3	x	x	x	x	x	x
Hs00174122_m1	IL4	x	x	x	x	x	x
Hs00171149_m1	CCL19	x	x	x	x	-6.06045	x
Hs00174103_m1	IL8	3.1	-1.45	1.26	4.32569	x	1.43886
Hs00171266_m1	CSF2	-7.57	-1.75585	1.88	-27.7784	x	-2.4455
Hs00365052_m1	FN1	-1.15	2.61035	6.82	1.32537	2.05582	x
Hs00153350_m1	BCL2	x	x	-3.65	2.87859	-8.37125	-2.07744
Hs00174202_m1	IL7	x	x	-1.53	-2.02293	2.19977	x
Hs00174097_m1	IL1B	1.41	-2.49558	-12.1	-2.84314	x	1.07385
Hs99999905_m1	GAPDH	-1.18	2.1	1.16	-2.17726	-1.46445	1.02534
Hs00357085_g1	CSF3	x	x	x	x	x	x
Hs99999917_m1	HLA-DRB1	x	x	4.36	x	x	x
Hs99999903_m1	ACTB	-1.14	1.27203	-1.39	1.13289	-2.09436	1.13637
Hs00166229_m1	IL2RA	x	x	x	x	x	x
Hs99999911_m1	TFRC	1.33	-2.16456	1.37	-1.40406	x	-1.0776
Hs00174143_m1	IFNG	x	x	x	x	x	x
Hs00154837_m1	ECE1	-1.16	2.80144	2.01	1.34	1.36428	1.38866
Hs00174796_m1	CD28	x	x	x	x	x	x
Hs00164932_m1	ICAM1	1.17	5.64581	-1.1	-1.18811	1.42667	-1.76796
Hs00174583_m1	SELP	x	x	x	x	x	x
Hs00174383_m1	IL17	x	x	x	x	x	x
Hs00166712_m1	COL4A5	-1.1	-2.72192	-1.76	-1.96795	-1.20813	-1.68254
Hs00199349_m1	CD86	8.78	-2.56114	2.24	x	x	7.14193
Hs00155517_m1	IL18	6.5	1.81596	8.5	-8.77449	-17.2778	-1.02112
Hs00233552_m1	CD38	x	-5.75591	x	x	x	-1.01126
Hs00174575_m1	CCL5	-1.14	x	-2.48	-2.4609	x	-3.64949
Hs00173626_m1	VEGF	-1.39	-1.47353	-1.66	-2.91444	1.0461	1.03034
Hs00241341_m1	AGTR1	x	x	x	x	x	x
Hs00171257_m1	TGFB1	-1.44	1.0825	1.13	-1.29307	12.1027	1.89149
Hs00234142_m1	CCL3	x	x	x	x	x	x
Hs00169141_m1	BCL2L1	2.15	-1.57907	1.86	-7.8094	-4.54841	-1.22979
Hs00152917_m1	CCR5	x	x	x	x	x	x
Hs00174092_m1	IL1A	1.62	-3.51309	-7.65	1.53074	-2.154	3.61854
Hs00181225_m1	FASLG	x	x	x	x	x	x
Hs00181217_m1	CD4	x	x	x	x	x	x
Hs00178696_m1	SMAD7	2.54	1.37547	1.94	-1.25841	-2.33276	1.08872
Hs00174106_m1	IL15	-5.52	-5.24607	1.66	-2.71726	x	x
Hs00174164_m1	CSF1	-2.19	-3.10276	-1.05	-7.55274	x	-2.01774
